# Supplementary material for: Degradation of the Plant Defense Signal Salicylic Acid Protects Ralstonia solanacearum from Toxicity and Enhances Virulence on Tobacco
Source: mBio. 2016 Jun 21;7(3):e00656-16. doi: 10.1128/mBio.00656-16 (PMC4916378; doi:10.1128/mBio.00656-16)
Supplement: Table S1 — Expression patterns of R. solanacearum GMI1000 cells exposed to 500 µM SA. [file mbo003162853st1.xls]

## Sheet: Supplemental Table 1
Table S1: Expression patterns of R. solanacearum GMI1000 cells exposed to 500 µM SA
SEQ_IDa	Abs Expb (-SA)	Abs Expb (+SA)	Fold Change	Changec	Locus Tag	Gene	Description	Function
637237455	5.90013	13.9219	260.217	Up	RSc1089	nagH	PUTATIVE SALICYLATE-5-HYDROXYLASE SMALL OXYGENASE COMPONENT OXIDOREDUCTASE PROTEIN( EC:1.- )	Metabolism (SA Degradation)
637237456	5.59626	13.2326	199.337	Up	RSc1090	nagG	PUTATIVE SALICYLATE-5-HYDROXYLASE LARGE OXYGENASE COMPONENT OXIDOREDUCTASE PROTEIN( EC:1.- )	Metabolism (SA Degradation)
637237457	4.55468	11.8588	159.197	Up	RSc1091	nagAa	PROBABLE FERREDOXIN OXIDOREDUCTASE OXIDOREDUCTASE PROTEIN( EC:1.- )	Metabolism (SA Degradation)
637237454	5.04814	12.3484	157.86	Up	RSc1088	nagAb	PROBABLE FERREDOXIN SUBUNIT OF A RING-HYDROXYLATING DIOXYGENASE OXIDOREDUCTASE PROTEIN( EC:1.- )	Metabolism (SA Degradation)
637237453	5.46982	12.5566	136.038	Up	RSc1087	nagI	PROBABLE GENTISATE 1,2-DIOXYGENASE OXIDOREDUCTASE PROTEIN( EC:1.13.11.4 )	Metabolism (SA Degradation)
637237452	4.93687	12.0031	134.561	Up	RSc1086	nagK	PUTATIVE ISOMERASE-DECARBOXYLASE HOMOLOG PROTEIN	Metabolism (SA Degradation)
637239510	5.90544	12.7918	118.321	Up	RSc3092		PUTATIVE SIGNAL PEPTIDE PROTEIN
637237451	4.67084	11.1978	92.3328	Up	RSc1085	nagL	PUTATIVE GST-RELATED PROTEIN( EC:2.5.1.18,EC:5.2.1.2 )	Metabolism (SA Degradation)
637240305	5.14039	11.6656	92.2347	Up	RSp0445		PROBABLE NADH-DEPENDENT FLAVIN OXIDOREDUCTASE OXIDOREDUCTASE PROTEIN( EC:1.- )	Metabolism
637238728	6.83348	13.1968	82.3307	Up	RSc2329		hypothetical protein
637240306	5.84501	12.1269	77.8212	Up	RSp0446		PROBABLE OXIDOREDUCTASE PROTEIN( EC:1.- )	Metabolism
637237459	4.84436	10.8847	65.8169	Up	RSc1093	pcaK	PUTATIVE 4-HYDROXYBENZOATE TRANSPORTER TRANSMEMBRANE PROTEIN	Transport across membranes
637236677	5.87371	11.8084	61.2255	Up	RSc0320		hypothetical protein
637238729	4.5453	10.4524	60.0141	Up	RSc2330		hypothetical protein
637237450	4.94139	10.8432	59.8648	Up	RSc1084		PROBABLE PORIN TRANSMEMBRANE PROTEIN	Transport across membranes
637238727	8.36867	13.9922	49.2998	Up	RSc2328		PROBABLE SIGNAL PEPTIDE PROTEIN
637240304	5.24904	10.7877	46.8842	Up	RSp0444		PUTATIVE PIRIN-LIKE PROTEIN
637240302	5.17426	10.7085	46.3944	Up	RSp0442		PROBABLE CHANNEL-FORMING COMPONENT OF A MULTIDRUG RESISTANCE EFFLUX PUMP PROTEIN	Transport across membranes
637240300	5.70261	10.9865	38.973	Up	RSp0440		PUTATIVE MULTIDRUG RESISTANCE HOMOLOG TRANSMEMBRANE PROTEIN	Transport across membranes
637240301	5.57307	10.8232	38.0655	Up	RSp0441		PROBABLE INNER MEMBRANE MULTIDRUG RESISTANCE TRANSMEMBRANE PROTEIN	Transport across membranes
637238915	8.88143	13.6455	27.4207	Up	RSc2514		HYPOTHETICAL SIGNAL PEPTIDE PROTEIN
637241013	5.73902	10.4261	25.7709	Up	RSp1148		PUTATIVE HYDROLASE SIGNAL PEPTIDE PROTEIN
637241012	7.65318	12.3355	25.6766	Up	RSp1147		PUTATIVE TRANSMEMEMBRANE REDUCTASE OXIDOREDUCTASE PROTEIN	Metabolism
637240299	5.80598	10.2669	22.0241	Up	RSp0439		hypothetical protein
637237878	5.70875	10.1185	21.2971	Up	RSc1495		PUTATIVE HEMAGGLUTININ-RELATED PROTEIN
637237879	5.79819	10.1609	20.5781	Up	RSc1496		hypothetical protein
637237880	5.86852	9.95527	17.0045	Up	RSc1497		hypothetical protein
637237882	5.62043	9.40624	13.8036	Up	RSc1499		hypothetical protein
637236543	6.77306	10.5413	13.7297	Up	RSc0186		hypothetical protein
637236536	5.11918	8.88803	13.7172	Up	RSc0179		hypothetical protein
637236560	4.87273	8.62916	13.7047	Up	RSc0203		hypothetical protein
637236558	5.84188	9.53344	12.9896	Up	RSc0201		hypothetical protein
637238224	4.998	8.67199	12.8558	Up	RSc1832		PROBABLE TRANSCRIPTION REGULATOR PROTEIN	Transcription
637236544	5.6876	9.33563	12.5818	Up	RSc0187		hypothetical protein
637236557	5.10961	8.72098	12.226	Up	RSc0200		PUTATIVE SMALL HEAT SHOCK PROTEIN	Stress (Chaperones)
637236547	5.14864	8.70084	11.7383	Up	RSc0190		PROBABLE TRANSCRIPTION REGULATOR PROTEIN	Transcription
637240303	5.29613	8.83716	11.6748	Up	RSp0443		PROBABLE TRANSCRIPTION REGULATOR PROTEIN	Transcription
637238916	4.45669	7.87758	10.7108	Up	RSc2515		hypothetical protein
637241121	5.92575	9.26089	10.0925	Up	RSp1258	acpD	PUTATIVE [ACYL-CARRIER-PROTEIN] PHOSPHODIESTERASE( EC:3.1.4.14 )	Metabolism
637240563	6.38728	9.68957	9.90203	Up	RSp0703		hypothetical protein
637240419	7.84723	11.1541	9.89637	Up	RSp0559		PUTATIVE TRANSMEMBRANE PROTEIN
637240562	7.14091	10.4055	9.62801	Up	RSp0702		hypothetical protein
637236542	5.21445	8.44729	9.51136	Up	RSc0185		hypothetical protein
637238926	6.24899	9.4184	9.04036	Up	RSc2525		hypothetical protein
637237852	6.79493	9.93696	8.845	Up	RSc1469		PUTATIVE DEHYDROGENASE OXIDOREDUCTASE PROTEIN( EC:1.- )	Metabolism
637237912	5.16807	8.30629	8.81515	Up	RSc1529	pstS1	PROBABLE PHOSPHATE-BINDING PERIPLASMIC (PBP) ABC TRANSPORTER PROTEIN	Transport across membranes
637237881	5.02955	8.16552	8.79189	Up	RSc1498		hypothetical protein
637238900	6.69872	9.78167	8.47466	Up	RSc2499		PUTATIVE MULTIDRUG RESISTANCE PROTEIN	Transport across membranes
637240551	6.33826	9.39588	8.3307	Up	RSp0691	hmgA	homogentisate 1,2-dioxygenase( EC:1.13.11.5 )	Metabolism (phenolics)
637239913	7.05253	10.0347	7.91824	Up	RSp0054		PROBABLE TRANSCRIPTIONAL REGULATOR TRANSCRIPTION REGULATOR PROTEIN	Transcription
637241033	9.35845	12.2798	7.64094	Up	RSp1168		hypothetical protein
637240561	6.48923	9.37902	7.4116	Up	RSp0701		hypothetical protein
637237650	6.42833	9.3072	7.35763	Up	RSc1273		PUTATIVE LIPOPROTEIN
637239833	8.12525	10.9788	7.22836	Up	RSc3416		PROBABLE TRANSMEMBRANE PROTEIN
637239726	5.75355	8.59153	7.15164	Up	RSc3309	gst2	PROBABLE GLUTATHIONE S-TRANSFERASE PROTEIN( EC:2.5.1.18 )	Stress (Detoxification)
637237987	9.18096	11.9642	7.03279	Up	RSc1600	aceE	PROBABLE PYRUVATE DEHYDROGENASE E1 COMPONENT OXIDOREDUCTASE PROTEIN( EC:1.2.4.1 )	Metabolism
637237851	7.17568	9.98243	7.00996	Up	RSc1468		PROBABLE OXIDOREDUCTASE PROTEIN( EC:1.- )	Metabolism
637238772	5.26718	8.06384	7.00157	Up	RSc2372		PROBABLE FORMATE DEHYDROGENASE (IRON-SULFUR SUBUNIT) OXIDOREDUCTASE PROTEIN( EC:1.2.- )	Metabolism
637240521	8.27829	11.0806	6.9761	Up	RSp0661		hypothetical protein
637237883	4.65364	7.454	6.96671	Up	RSc1500		PUTATIVE OXIDOREDUCTASE PROTEIN( EC:1.-,EC:1.1.1.274 )	Metabolism
637239687	7.44401	10.2354	6.96023	Up	RSc3270		hypothetical protein
637236546	5.43361	8.20059	6.80677	Up	RSc0189		hypothetical protein
637241034	9.97421	12.7346	6.77661	Up	RSp1169		hypothetical protein
637236540	4.76737	7.4668	6.51752	Up	RSc0183		hypothetical protein
637239834	7.89803	10.5925	6.48895	Up	RSc3417		hypothetical protein
637236541	5.12374	7.80302	6.46446	Up	RSc0184		hypothetical protein
637240298	5.89731	8.54246	6.25646	Up	RSp0438		PUTATIVE HYDROLASE PROTEIN( EC:3.- )	Metabolism
637241024	5.80205	8.4429	6.2374	Up	RSp1159		hypothetical protein
637241032	10.1233	12.7119	6.04022	Up	RSp1167		hypothetical protein
637237850	7.22918	9.79241	5.9113	Up	RSc1467		PROBABLE OXIDOREDUCTASE PROTEIN( EC:1.- )	Metabolism
637240805	5.11859	7.66394	5.84742	Up	RSp0945		2-hydroxyacid dehydrogenase( EC:1.1.- )	Metabolism
637237849	6.86988	9.37077	5.66189	Up	RSc1466		hypothetical protein
637237458	6.51917	9.0064	5.60699	Up	RSc1092		PROBABLE TRANSCRIPTIONAL REGULATORY DNA-BINDING TRANSCRIPTION REGULATOR PROTEIN	Transcription
637240550	7.12277	9.60501	5.59227	Up	RSp0690		PROBABLE FUMARYLACETOACETASE (FUMARYLACETOACETATE HYDROLASE) PROTEIN( EC:3.7.1.2 )	Metabolism
637237915	5.74589	8.2191	5.55303	Up	RSc1532	pstB	PROBABLE PHOSPHATE ATP-BINDING ABC TRANSPORTER PROTEIN( EC:3.6.3.27 )	Transport across membranes
637238142	7.12852	9.59605	5.53314	Up	RSc1750	livJ	PROBABLE LEU/ILE/VAL-BINDING PRECURSOR SIGNAL PEPTIDE PROTEIN	Transport across membranes
637241161	6.81154	9.2683	5.50872	Up	RSp1298		hypothetical protein
637236696	7.20503	9.65656	5.506	Up	RSc0339		PROBABLE TRANSMEMBRANE PROTEIN
637238773	5.91289	8.36343	5.46882	Up	RSc2373		PROBABLE FORMATE DEHYDROGENASE (LARGE SUBUNIT) OXIDOREDUCTASE PROTEIN( EC:1.2.1.2 )	Metabolism
637237639	5.22479	7.60418	5.35647	Up	RSc1262		hypothetical protein
637236654	7.00529	9.41695	5.34052	Up	RSc0297		hypothetical protein
637241444	9.55404	11.9557	5.28663	Up	RSp1581	katE	PROBABLE CATALASE HYDROPEROXIDASE HPII OXIDOREDUCTASE PROTEIN( EC:1.11.1.6 )	Stress (oxidative)
637238901	7.43144	9.82122	5.24313	Up	RSc2500		PROBABLE TRANSMEMBRANE PROTEIN
637240081	5.92014	8.25867	5.05871	Up	RSp0222	vanA	PROBABLE VANILLATE O-DEMETHYLASE OXYGENASE SUBUNIT OXIDOREDUCTASE PROTEIN( EC:1.14.13.-,EC:1.14.13.82 )	Metabolism (phenolics)
637237824	7.11805	9.44764	5.0299	Up	RSc1441	pcaH	PROBABLE PROTOCATECHUATE 3,4-DIOXYGENASE (BETA CHAIN) OXIDOREDUCTASE PROTEIN( EC:1.13.11.3 )	Metabolism (phenolics)
637240804	5.84136	8.16927	5.02342	Up	RSp0944		hypothetical protein( EC:2.- )
637237856	4.72485	7.03213	5.00203	Up	RSc1473		PUTATIVE MULTIDRUG RESISTANCE-LIKE TRANSMEMBRANE PROTEIN	Transport across membranes
637236900	5.52422	7.82384	4.93729	Up	RSc0542		PROBABLE TRANSCRIPTION REGULATOR PROTEIN	Transcription
637237989	8.56075	10.8474	4.87973	Up	RSc1602		hypothetical protein
637240572	9.21281	11.4877	4.85894	Up	RSp0712		hypothetical protein
637240806	5.84346	8.10761	4.83753	Up	RSp0946		PUTATIVE GLUCONATE KINASE PROTEIN	Metabolism
637240807	4.88462	7.12679	4.73146	Up	RSp0947	idnO	PROBABLE GLUCONATE 5-DEHYDROGENASE OXIDOREDUCTASE PROTEIN( EC:1.1.1.69 )	Metabolism
637237988	8.60216	10.8436	4.72928	Up	RSc1601	aceF	dihydrolipoamide acetyltransferase( EC:2.3.1.12 )	Metabolism
637237913	5.64265	7.87925	4.72144	Up	RSc1530	pstC	PROBABLE PHOSPHATE TRANSMEMBRANE ABC TRANSPORTER PROTEIN	Transport across membranes
637239371	5.57864	7.75581	4.59107	Up	RSc2963		hypothetical protein
637236464	6.54176	8.73846	4.58641	Up	RSc0107		hypothetical protein
637237877	7.56898	9.75989	4.56754	Up	RSc1494		PUTATIVE INTEGRASE-LIKE PROTEIN	Mobile genetic elements
637240746	5.0535	7.22838	4.52182	Up	RSp0886	glnA2	PROBABLE GLUTAMINE SYNTHETASE PROTEIN( EC:6.3.1.2 )	Metabolism
637241426	7.19353	9.35986	4.49942	Up	RSp1563		hypothetical protein
637237825	6.39457	8.54605	4.46708	Up	RSc1442	pcaG	PROBABLE PROTOCATECHUATE 3,4-DIOXYGENASE (ALPHA CHAIN) OXIDOREDUCTASE PROTEIN( EC:1.13.11.3 )	Metabolism (phenolics)
637237480	6.2614	8.41546	4.45477	Up	RSc1113		hypothetical protein
637236559	4.98264	7.13323	4.44015	Up	RSc0202		phosphoribosylpyrophosphate synthetase( EC:2.7.6.1 )	Metabolism
637236550	5.04844	7.19166	4.4286	Up	RSc0193		hypothetical protein
637239553	7.99604	10.1366	4.41362	Up	RSc3135		hypothetical protein
637237132	6.82784	8.95974	4.38325	Up	RSc0771		PUTATIVE TRANSMEMBRANE DEHYDROGENASE (LARGE SUBUNIT) OXIDOREDUCTASE PROTEIN( EC:1.- )	Metabolism
637237672	5.46767	7.58771	4.34739	Up	RSc1295		PUTATIVE TRANSCRIPTION REGULATOR PROTEIN	Transcription
637238141	6.33908	8.4556	4.33965	Up	RSc1749	alkK	acyl-CoA synthase( EC:6.2.1.- )	Metabolism
637238189	5.45967	7.55153	4.28653	Up	RSc1797		PROBABLE PYRUVATE DEHYDROGENASE E1 COMPONENT (ALPHA SUBUNIT) OXIDOREDUCTASE PROTEIN( EC:1.2.4.1 )	Metabolism
637240679	5.62646	7.7082	4.23325	Up	RSp0819		PROBABLE DRUG EFFLUX LIPOPROTEIN	Transport across membranes
637238190	5.21894	7.28533	4.1904	Up	RSc1798		PUTATIVE PYRUVATE DECARBOXYLASE E1 (BETA SUBUNIT) OXIDOREDUCTASE PROTEIN( EC:1.2.4.- )	Metabolism
637236995	5.74526	7.76769	4.11654	Up	RSc0636		hypothetical protein
637240764	6.74399	8.77253	4.11276	Up	RSp0904		PUTATIVE DEHYDROGENASE OXIDOREDUCTASE PROTEIN( EC:1.- )	Metabolism
637240031	10.7412	12.7737	4.091	Up	RSp0172		hypothetical protein
637241332	6.53501	8.56278	4.08327	Up	RSp1469		PUTATIVE TYROSINE SPECIFIC PROTEIN PHOSPHATASE	Signaling
637240766	7.09214	9.1206	4.08297	Up	RSp0906		PUTATIVE SIGNAL PEPTIDE PROTEIN
637237990	7.38789	9.40322	4.06856	Up	RSc1603	lpdA	PROBABLE DIHYDROLIPOAMIDE DEHYDROGENASE (E3 COMPONENT OF PYRUVATE AND 2-OXOGLUTARATE DEHYDROGENASES COMPLEXES) PROTEIN( EC:1.8.1.4 )	Metabolism
637237916	5.33083	7.33611	4.05836	Up	RSc1533	phoU	PROBABLE PHOSPHATE TRANSPORT SYSTEM PROTEIN	Transport across membranes
637240437	8.59725	10.5813	3.95717	Up	RSp0577		hypothetical protein
637240032	10.7588	12.7423	3.95485	Up	RSp0173		PUTATIVE NIFS-LIKE PROTEIN( EC:2.6.1.- )	Metabolism
637237131	6.53426	8.48915	3.89801	Up	RSc0770		PUTATIVE TRANSMEMBRANE DEHYDROGENASE (SMALL SUBUNIT) OXIDOREDUCTASE PROTEIN( EC:1.- )	Metabolism
637239521	6.6475	8.60624	3.89151	Up	RSc3103		PROBABLE 4-HYDROXYPHENYLPYRUVATE DIOXYGENASE OXIDOREDUCTASE PROTEIN( EC:1.13.11.27 )	Metabolism
637237991	5.43221	7.39055	3.88778	Up	RSc1604		PROBABLE TRANSMEMBRANE PROTEIN
637239540	7.15414	9.08683	3.81765	Up	RSc3122		indolepyruvate ferredoxin oxidoreductase( EC:1.- )	Metabolism
637240263	6.8203	8.74851	3.81708	Up	RSp0403		HYPOTHETICAL SIGNAL PEPTIDE PROTEIN
637239835	7.41254	9.33378	3.78749	Up	RSc3418		hypothetical protein
637239199	6.96904	8.88003	3.78479	Up	RSc2798		HYPOTHETICAL SIGNAL PEPTIDE PROTEIN
637240546	9.83643	11.7503	3.77924	Up	RSp0686		PROBABLE TRANSCRIPTION REGULATOR PROTEIN	Transcription
637240520	5.90523	7.80741	3.76546	Up	RSp0660		PROBABLE PORIN PROTEIN	Transport across membranes
637239318	7.14694	9.03946	3.72248	Up	RSc2911		hypothetical protein
637239462	5.33538	7.11776	3.71765	Up	RSc3045	glpD	PROBABLE GLYCEROL-3-PHOSPHATE DEHYDROGENASE OXIDOREDUCTASE PROTEIN( EC:1.1.99.5 )	Metabolism
637237335	8.57589	10.4588	3.69242	Up	RSc0972		hypothetical protein
637240792	4.98393	6.85195	3.6533	Up	RSp0932		PROBABLE AMINO-ACID ATP-BINDING ABC TRANSPORTER PROTEIN	Transport across membranes
637238188	5.25924	7.11262	3.65261	Up	RSc1796		PUTATIVE N-ACETYLMURAMOYL-L-ALANINE AMIDASE PROTEIN( EC:3.5.1.28 )	Metabolism
637237895	6.40876	8.26882	3.64166	Up	RSc1512		hypothetical protein
637240033	10.8047	12.6601	3.61966	Up	RSp0174		PROBABLE METHYLTRANSFERASE PROTEIN( EC:2.1.1.- )	Metabolism
637239511	5.16049	7.00249	3.5871	Up	RSc3093		glutamate carboxypepticase( EC:3.4.17.11 )	Metabolism
637236978	7.17117	9.00504	3.57512	Up	RSc0619		PUTATIVE TRANSMEMBRANE HYDROGENASE CYTOCHROME B-TYPE SUBUNIT OXIDOREDUCTASE PROTEIN( EC:1.- )	Metabolism
637238902	5.10909	6.93314	3.54396	Up	RSc2501		PUTATIVE GAMMA-GLUTAMYLTRANSPEPTIDASE PROTEIN( EC:2.3.2.2 )	Metabolism
637241429	6.3602	8.17704	3.54355	Up	RSp1566	coxO	PROBABLE CYTOCHROME-C OXIDASE OXIDOREDUCTASE PROTEIN( EC:1.9.3.- )	Stress (oxidative)
637237694	9.27718	11.0979	3.53611	Up	RSc1316		hypothetical protein
637241531	7.07968	8.85109	3.53526	Up	RSp1668		PROBABLE SIGMA-54 INTERACTING TRANSCRIPTION REGULATOR PROTEIN	Transcription
637239100	9.51367	11.3216	3.50816	Up	RSc2699		hypothetical protein
637240921	7.0627	8.86791	3.4957	Up	RSp1056		beta alanine-pyruvate transaminase( EC:2.6.1.18 )	Metabolism
637240136	7.43925	9.21654	3.48194	Up	RSp0276	cysK1	PROBABLE CYSTEINE SYNTHASE A PROTEIN( EC:4.2.99.8 )	Metabolism
637241484	5.70073	7.48922	3.46313	Up	RSp1621	rcsB	PROBABLE CAPSULAR SYNTHESIS RESPONSE REGULATOR TRANSCRIPTION REGULATOR PROTEIN	Transcription
637240259	9.3854	11.162	3.42624	Up	RSp0399		hypothetical protein
637237890	9.58833	11.3633	3.4248	Up	RSc1507		hypothetical protein
637236994	5.64005	7.40478	3.42159	Up	RSc0635		PROBABLE TRANSCRIPTION REGULATOR PROTEIN	Transcription
637239701	5.55045	7.31946	3.41448	Up	RSc3284	hemN	coproporphyrinogen III oxidase( EC:1.3.3.3 )	Stress (oxidative)
637240269	5.67166	7.43813	3.40225	Up	RSp0409		hypothetical protein
637238660	8.78587	10.5416	3.38109	Up	RSc2261		PUTATIVE AMINO-ACID-BINDING PERIPLASMIC (PBP) ABC TRANSPORTER PROTEIN	Transport across membranes
637240858	6.87742	8.62462	3.36386	Up	RSp0993		PROBABLE CYTOCHROME C OXIDASE SUBUNIT TRANSMEMBRANE PROTEIN( EC:1.9.3.1 )	Stress (oxidative)
637237917	6.6584	8.40292	3.35128	Up	RSc1534	phoB	PROBABLE PHOSPHATE REGULON TWO-COMPONENT RESPONSE REGULATOR TRANSCRIPTION REGULATOR PROTEIN	Signaling
637237655	5.33002	7.04261	3.32981	Up	RSc1278		HYPOTHETICAL SIGNAL PEPTIDE PROTEIN
637240436	6.71096	8.41498	3.30832	Up	RSp0576		hypothetical protein
637238285	9.57957	11.2907	3.28573	Up	RSc1892		PROBABLE TWO-COMPONENT SYSTEM RESPONSE REGULATOR TRANSCRIPTION REGULATOR PROTEIN	Signaling
637240181	8.49817	10.2137	3.28425	Up	RSp0321		PROBABLE CYSTEINE-RICH PROTEIN
637237656	4.79376	6.50741	3.27993	Up	RSc1279		PROBABLE CYTOCHROME C OXIDASE (SUBUNIT III) TRANSMEMBRANE PROTEIN( EC:1.9.3.1 )	Stress (oxidative)
637237887	7.3109	9.02104	3.27712	Up	RSc1504		hypothetical protein
637237337	7.67234	9.34892	3.20171	Up	RSc0974		PROBABLE TRANSMEMBRANE PROTEIN
637238391	5.66502	7.32597	3.19181	Up	RSc1997		PROBABLE TRANSCRIPTION REGULATOR PROTEIN	Transcription
637240857	5.4659	7.13416	3.18051	Up	RSp0992		PROBABLE SIGNAL PEPTIDE PROTEIN
637236805	5.91407	7.57433	3.16905	Up	RSc0447		hypothetical protein
637236980	10.8378	12.5002	3.16839	Up	RSc0621		hypothetical protein
637240791	5.72632	7.3865	3.16241	Up	RSp0931		PROBABLE AMINO-ACID-BINDING PERIPLASMIC ABC TRANSPORTER PROTEIN	Transport across membranes
637236896	6.36035	8.01572	3.15289	Up	RSc0538		PUTATIVE TRANSCRIPTION REGULATOR PROTEIN	Transcription
637237864	5.25279	6.89966	3.13268	Up	RSc1481		PROBABLE TRANSMEMBRANE PROTEIN
637240286	8.7978	10.4249	3.1111	Up	RSp0426		hypothetical protein
637240416	6.61299	8.24767	3.11018	Up	RSp0556		hypothetical protein
637237846	5.79345	7.4253	3.10301	Up	RSc1463		hypothetical protein
637238064	8.44011	10.0622	3.07847	Up	RSc1674		hypothetical protein
637238774	5.63224	7.24038	3.05229	Up	RSc2374		PUTATIVE TRANSMEMBRANE PROTEIN
637236971	8.51609	10.121	3.05202	Up	RSc0612		PROBABLE TRANSMEMBRANE PROTEIN
637239099	8.53638	10.138	3.04088	Up	RSc2698		hypothetical protein
637236697	6.9739	8.56622	3.01584	Up	RSc0340		hypothetical protein
637241526	6.16328	7.74667	2.99753	Up	RSp1663		hypothetical protein
637240267	8.22607	9.80749	2.99566	Up	RSp0407		PROBABLE TRANSMEMBRANE PROTEIN
637236368	7.32486	8.9031	2.98657	Up	RSc0012	acrR	PUTATIVE ACRAB OPERON REPRESSOR TRANSCRIPTION REGULATOR PROTEIN	Transcription
637240435	5.70465	7.27508	2.98137	Up	RSp0575		hypothetical protein
637238501	6.82414	8.39715	2.97896	Up	RSc2106		PROBABLE AMINO-ACID ATP-BINDING ABC TRANSPORTER PROTEIN	Transport across membranes
637240265	9.08799	10.6607	2.97804	Up	RSp0405		hypothetical protein
637236483	7.96368	9.53707	2.97647	Up	RSc0126		HYPOTHETICAL/UNKNOWN PROTEIN
637239546	10.2267	11.7955	2.96753	Up	RSc3128	exaC	PUTATIVE NAD+ DEPENDENT ACETALDEHYDE DEHYDROGENASE OXIDOREDUCTASE PROTEIN( EC:1.2.1.10,EC:1.2.1.3 )	Metabolism
637237383	9.8684	11.4205	2.94871	Up	RSc1020	nifU	PROBABLE NIFU PROTEIN	Metabolism
637239793	10.4154	11.9754	2.9485	Up	RSc3376		HYPOTHETICAL SIGNAL PEPTIDE PROTEIN
637239197	4.91402	6.4724	2.94847	Up	RSc2796		PUTATIVE HEMAGGLUTININ-RELATED TRANSMEMBRANE PROTEIN
637237858	7.59374	9.14463	2.94583	Up	RSc1475		PROBABLE TRANSMEMBRANE PROTEIN
637240808	4.79931	6.34933	2.93516	Up	RSp0948	idnD	PUTATIVE L-IDONATE 5-DEHYDROGENASE OXIDOREDUCTASE PROTEIN( EC:1.1.1.-,EC:1.1.1.264 )	Metabolism
637239865	7.03758	8.54283	2.91694	Up	RSp0006	galU2	PROBABLE UTP--GLUCOSE-1-PHOSPHATE URIDYLYLTRANSFERASE UDP-GLUCOSE PYROPHOSPHORYLASE PROTEIN( EC:2.7.7.9 )	Metabolism
637239794	9.7497	11.2934	2.91582	Up	RSc3377		hypothetical protein
637236979	6.77295	8.31327	2.91379	Up	RSc0620		hypothetical protein
637236420	5.87595	7.41807	2.91337	Up	RSc0064		PUTATIVE LONG-CHAIN-FATTY-ACID--COA LIGASE PROTEIN( EC:6.2.1.- )	Metabolism
637238999	10.0886	11.6032	2.85769	Up	RSc2598		PROBABLE TRANSCRIPTION REGULATOR PROTEIN	Transcription
637238519	6.5651	8.07508	2.84815	Up	RSc2124		PROBABLE LIPOPROTEIN TRANSMEMBRANE
637237847	6.44264	7.9498	2.84477	Up	RSc1464		PROBABLE TRANSMEMBRANE PROTEIN
637238143	5.82397	7.3085	2.83313	Up	RSc1751	livH1	PUTATIVE AMINO ACID TRANSMEMBRANE TRANSMEMBRANE PROTEIN	Transport across membranes
637239836	6.5419	8.04092	2.82754	Up	RSc3419		hypothetical protein
637238770	5.11034	6.58582	2.81662	Up	RSc2370		hypothetical protein
637237419	9.86319	11.3552	2.81327	Up	RSc1056	rseA	PUTATIVE TRANSMEMBRANE SIGMA-E FACTOR NEGATIVE REGULATORY TRANSCRIPTION REGULATOR PROTEIN	Transcription
637236678	4.70351	6.18769	2.79971	Up	RSc0321		hypothetical protein
637241431	7.30869	8.77116	2.75632	Up	RSp1568		hypothetical protein
637236437	8.54971	9.98589	2.75524	Up	RSc0080		PROBABLE TRANSMEMBRANE PROTEIN
637237640	6.41915	7.85816	2.74304	Up	RSc1263		hypothetical protein
637238146	6.08989	7.52154	2.72529	Up	RSc1754	livF	PROBABLE AMINO-ACID ATP-BINDING ABC TRANSPORTER PROTEIN	Transport across membranes
637236549	5.82322	7.26422	2.71615	Up	RSc0192		PROBABLE RESPONSE REGULATOR TRANSCRIPTION REGULATOR PROTEIN	Transcription
637236551	6.63284	8.06898	2.7155	Up	RSc0194		PROBABLE ZINC-DEPENDENT ALCOHOL DEHYDROGENASE OXIDOREDUCTASE PROTEIN( EC:1.1.1.- )	Metabolism
637236470	7.94911	9.38655	2.70909	Up	RSc0113	thiC	thiamine biosynthesis protein ThiC	Metabolism
637236681	10.0797	11.516	2.70695	Up	RSc0324		hypothetical protein
637238561	10.1191	11.5484	2.69838	Up	RSc2163		hypothetical protein
637240678	4.41681	5.84781	2.69701	Up	RSp0818		PROBABLE DRUG EFFLUX TRANSMEMBRANE PROTEIN	Transport across membranes
637237315	7.37405	8.80139	2.69113	Up	RSc0953		PROBABLE TRANSMEMBRANE PROTEIN
637237384	9.59579	11.0129	2.68442	Up	RSc1021		hypothetical protein
637240763	7.33351	8.74376	2.68441	Up	RSp0903		PROBABLE TRANSMEMBRANE PROTEIN
637241430	6.31575	7.71444	2.67549	Up	RSp1567	coxP	PROBABLE CYTOCHROME-C OXIDASE SUBUNIT III OXIDOREDUCTASE PROTEIN( EC:1.9.3.- )	Stress (oxidative)
637241072	5.7068	7.12565	2.67476	Up	RSp1207		PUTATIVE TRANSMEMBRANE CYTOCHROME BD-II OXIDASE (SUBUNIT I) OXIDOREDUCTASE PROTEIN( EC:1.10.3.- )	Stress (oxidative)
637240802	5.54198	6.95839	2.67024	Up	RSp0942	nac	PROBABLE NITROGEN ASSIMILATION REGULATORY TRANSCRIPTION REGULATOR PROTEIN	Transcription
637237893	5.64097	7.03661	2.65211	Up	RSc1510		hypothetical protein
637238760	5.3429	6.74955	2.65197	Up	RSc2360		hypothetical protein
637240260	7.94996	9.34983	2.63937	Up	RSp0400		PUTATIVE TRANSMEMBRANE PROTEIN
637237914	6.04473	7.42371	2.63902	Up	RSc1531	pstA	PROBABLE PHOSPHATE TRANSMEMBRANE ABC TRANSPORTER PROTEIN	Transport across membranes
637236561	6.79277	8.18244	2.63074	Up	RSc0204	deoA	putative thymidine phosphorylase( EC:2.4.2.4 )	Metabolism
637239721	7.58008	8.97006	2.62896	Up	RSc3304		PROBABLE SIGNAL PEPTIDE PROTEIN
637237133	5.0687	6.46137	2.62852	Up	RSc0772		PUTATIVE OXIDOREDUCTASE DEHYDROGENASE (CYTOCHROME C SUBUNIT) SIGNAL PEPTIDE PROTEIN( EC:1.- )	Metabolism
637239557	9.7403	11.1282	2.61708	Up	RSc3139		PUTATIVE TRANSCRIPTION REGULATOR PROTEIN	Metabolism
637240547	6.20312	7.57422	2.59324	Up	RSp0687		PUTATIVE ACYL-COA DEHYDROGENASE OXIDOREDUCTASE PROTEIN( EC:1.3.99.3 )	Metabolism
637237670	5.44015	6.79509	2.56982	Up	RSc1293	emrA	PROBABLE MULTIDRUG RESISTANCE A (TRANSLOCASE) TRANSMEMBRANE PROTEIN	Transport across membranes
637236899	4.49311	5.85329	2.56755	Up	RSc0541		PROBABLE PIRIN-LIKE PROTEIN
637241373	5.68324	7.02839	2.55448	Up	RSp1510		hypothetical protein
637238769	4.81332	6.15968	2.55085	Up	RSc2369		HYPOTHETICAL SIGNAL PEPTIDE PROTEIN
637240266	8.23726	9.5846	2.54926	Up	RSp0406		hypothetical protein
637241371	8.11695	9.45624	2.53897	Up	RSp1508		PROBABLE TRANSMEMBRANEE ABC TRANSPORTER PROTEIN	Transport across membranes
637237382	9.94899	11.2844	2.52903	Up	RSc1019	nifS	PROBABLE PYRIDOXAL-PHOSPHATE-DEPENDENT AMINOTRANSFERASE (NIFS PROTEIN)( EC:2.6.1.-,EC:2.8.1.7 )	Metabolism
637239760	7.93954	9.27459	2.52499	Up	RSc3343		PROBABLE ATP-BINDING ABC TRANSPORTER PROTEIN	Transport across membranes
637240180	6.52491	7.85853	2.52094	Up	RSp0320		PROBABLE TRANSCRIPTION REGULATOR PROTEIN	Transcription
637236572	8.54685	9.87313	2.51357	Up	RSc0215		short chain dehydrogenase( EC:1.- )	Metabolism
637237641	7.53781	8.86322	2.50688	Up	RSc1264	ugpB	PROBABLE GLYCEROL-3-PHOSPHATE-BINDING PERIPLASMIC LIPOPROTEIN SIGNAL PEPTIDE
637238355	5.10955	6.43294	2.5056	Up	RSc1961		PUTATIVE ATPASE PROTEIN( EC:3.6.1.- )
637238104	6.71997	8.03675	2.50059	Up	RSc1714	hupB1	PROBABLE DNA-BINDING PROTEIN HU-BETA	Stress (DNA chaperone)
637237351	4.84994	6.17212	2.50045	Up	RSc0988		PROBABLE ALANYL-TRNA SYNTHETASE RELATED PROTEIN (FRAGMENT)( EC:6.1.1.7 )
637239761	8.26802	9.58749	2.50015	Up	RSc3344		PROBABLE ATP-BINDING ABC TRANSPORTER PROTEIN	Transport across membranes
637239723	6.13941	7.42988	2.4999	Up	RSc3306		hypothetical protein
637239795	10.4585	11.7793	2.49795	Up	RSc3378		hypothetical protein
637239759	10.8942	12.2117	2.49319	Up	RSc3342		PUTATIVE SUBSTRATE-BINDING PERIPLASMIC (PBP) ABC TRANSPORTER PROTEIN	Transport across membranes
637238865	9.26162	10.5728	2.48153	Up	RSc2464	clpA	PROBABLE ATP-DEPENDENT PROTEASE (ATP-BINDING SPECIFICITY SUBUNIT) PROTEIN( EC:3.4.- )	Stress (Degrading misfolded proteins)
637237886	9.13618	10.4465	2.4803	Up	RSc1503		PROBABLE TRANSMEMBRANE PROTEIN
637237644	6.77217	8.08064	2.4797	Up	RSc1267	upgC	PROBABLE SN-GLYCEROL-3-PHOSPHATE TRANSPORT ATP-BINDING ABC TRANSPORTER PROTEIN	Transport across membranes
637236838	9.4786	10.7881	2.47862	Up	RSc0480	gdhA	PROBABLE GLUTAMATE DEHYDROGENASE (NAD(P)+) OXIDOREDUCTASE PROTEIN( EC:1.4.1.3 )	Metabolism
637236893	4.79955	6.08784	2.47635	Up	RSc0535		HYPOTHETICAL SIGNAL PEPTIDE PROTEIN
637238956	6.67963	7.98746	2.47602	Up	RSc2555		hypothetical protein
637236993	5.99902	7.29301	2.47104	Up	RSc0634		PROBABLE TRANSCRIPTION REGULATOR PROTEIN	Transcription
637241175	6.73677	8.03292	2.47072	Up	RSp1312		hypothetical protein
637238500	5.9331	7.23226	2.46233	Up	RSc2105		PROBABLE AMINO-ACID TRANSMEMBRANE ABC TRANSPORTER PROTEIN	Transport across membranes
637237344	8.71958	10.0186	2.46162	Up	RSc0981	lldP	PUTATIVE L-LACTATE PERMEASE TRANSMEMBRANE PROTEIN	Transport across membranes
637240803	5.66204	6.95358	2.45743	Up	RSp0943	aatA2	aspartate aminotransferase( EC:2.6.1.1 )	Metabolism
637237175	7.876	9.16217	2.4523	Up	RSc0813	sorAa	PROBABLE SULFITE:CYTOCHROME C OXIDOREDUCTASE (SUBUNIT A) OXIDOREDUCTASE PROTEIN( EC:1.8.2.1 )	Metabolism
637241071	6.03578	7.32829	2.45095	Up	RSp1206		PUTATIVE TRANSMEMBRANE CYTOCHROME BD-II OXIDASE (SUBUNIT II) OXIDOREDUCTASE PROTEIN( EC:1.10.3.- )	Stress (oxidative)
637239128	5.19565	6.48353	2.44884	Up	RSc2727		PROBABLE MULTIDRUG RESISTANCE TRANSMEMBRANE PROTEIN	Transport across membranes
637238639	9.58228	10.8735	2.44743	Up	RSc2240		hypothetical protein
637238145	6.76567	8.05317	2.4431	Up	RSc1753	livG	PROBABLE AMINO-ACID ATP-BINDING ABC TRANSPORTER PROTEIN	Transport across membranes
637239319	5.63955	6.91114	2.41427	Up	RSc2912		hypothetical protein
637240810	5.70235	6.96056	2.41383	Up	RSp0950	pntAb2	PROBABLE TRANSMEMBRANE NAD(P) TRANSHYDROGENASE (ALPHA SUBUNIT PART 2) TRANSMEMBRANE PROTEIN( EC:1.6.1.2 )	Metabolism
637239500	4.96319	6.16344	2.38808	Up	RSc3083		HYPOTHETICAL SIGNAL PEPTIDE PROTEIN
637240184	5.03209	6.28395	2.38649	Up	RSp0324		PROBABLE DEHYDROGENASE, SMALL CHAIN OXIDOREDUCTASE PROTEIN( EC:1.- )	Metabolism
637238943	5.8822	7.12599	2.38387	Up	RSc2542		PUTATIVE LIPOPROTEIN TRANSMEMBRANE
637237859	5.13546	6.36793	2.37146	Up	RSc1476		PROBABLE TRANSMEMBRANE PROTEIN
637240795	4.9054	6.14131	2.36635	Up	RSp0935		PROBABLE OXIDOREDUCTASE PROTEIN( EC:1.- )	Metabolism
637239120	7.45614	8.69662	2.36409	Up	RSc2719		PUTATIVE CYTOCHROME B-561 TRANSMEMBRANE PROTEIN	Metabolism
637237561	7.42657	8.66444	2.35976	Up	RSc1185		PROBABLE TRANSCRIPTION REGULATOR PROTEIN	Transcription
637240920	6.61276	7.8498	2.35755	Up	RSp1055		PROBABLE TRANSMEMBRANE ALDEHYDE DEHYDROGENASE OXIDOREDUCTASE PROTEIN( EC:1.2.1.-,EC:1.2.1.27 )	Metabolism
637240434	8.06564	9.28519	2.35214	Up	RSp0574		hypothetical protein
637237884	11.5563	12.7777	2.34936	Up	RSc1501	mel	PROBABLE TYROSINASE OXIDOREDUCTASE PROTEIN( EC:1.14.18.1 )	Metabolism
637239042	9.67871	10.9085	2.34591	Up	RSc2641		PUTATIVE TRANSMEMBRANE PROTEIN
637240919	6.91788	8.14436	2.34568	Up	RSp1054		hypothetical protein
637237390	7.4329	8.65854	2.33974	Up	RSc1027		PROBABLE TRANSMEMBRANE PROTEIN
637239809	6.8897	8.10861	2.33834	Up	RSc3392		PROBABLE RESPONSE REGULATOR TRANSCRIPTION REGULATOR PROTEIN	Transcription
637239722	7.4681	8.65545	2.3373	Up	RSc3305		hypothetical protein
637240461	8.89794	10.1017	2.30654	Up	RSp0601	phnB	hypothetical protein
637237191	7.43653	8.63932	2.303	Up	RSc0829	tISRso14a	ISRSO14-TRANSPOSASE ORFA PROTEIN	Mobile genetic elements
637237381	8.15908	9.35562	2.29642	Up	RSc1018		hypothetical protein
637236516	6.62761	7.8129	2.29359	Up	RSc0159		PROBABLE ACETYLORNITHINE AMINOTRANSFERASE PROTEIN( EC:2.6.1.13 )	Metabolism
637237659	6.56327	7.75717	2.28806	Up	RSc1282		PROBABLE TRANSMEMBRANE PROTEIN
637239934	6.77428	7.96318	2.28039	Up	RSp0075	kgtP1	PUTATIVE ALPHA-KETOGLUTARATE PERMEASE TRANSMEMBRANE PROTEIN	Metabolism
637241372	6.44585	7.63345	2.2797	Up	RSp1509		PUTATIVE PERIPLASMIC SUBSTRATE-BINDING TRANSMEMBRANE PROTEIN	Transport across membranes
637240137	9.14883	10.3177	2.27161	Up	RSp0277	treA	PROBABLE PERIPLASMIC ALPHA,ALPHA-TREHALASE SIGNAL PEPTIDE PROTEIN( EC:3.2.1.28 )	Metabolism
637236369	5.59322	6.76652	2.25952	Up	RSc0013		hypothetical protein
637241174	9.0807	10.2465	2.25902	Up	RSp1311		PROBABLE TRANSMEMBRANE PROTEIN
637239756	6.37455	7.54579	2.25892	Up	RSc3339		hypothetical protein
637240138	7.50181	8.6755	2.25887	Up	RSp0278		hypothetical protein
637237857	5.97387	7.14273	2.25833	Up	RSc1474		hypothetical protein
637239470	7.25599	8.41858	2.25382	Up	RSc3053		HYPOTHETICAL SIGNAL PEPTIDE PROTEIN
637237848	5.4075	6.57818	2.2517	Up	RSc1465		hypothetical protein
637237889	6.68474	7.85026	2.24884	Up	RSc1506		PROBABLE TRANSMEMBRANE PROTEIN
637239866	8.9831	10.1432	2.23634	Up	RSp0007	kgtP2	PUTATIVE ALPHA-KETOGLUTARATE PERMEASE TRANSMEMBRANE PROTEIN	Metabolism
637237463	7.3906	8.5457	2.23071	Up	RSc1097		PROBABLE TRANSCRIPTION REGULATOR PROTEIN	Transcription
637238191	4.90157	6.05591	2.22687	Up	RSc1799		dihydrolipoamide acetyltransferase( EC:2.3.1.- )	Metabolism
637237211	7.29151	8.44007	2.22519	Up	RSc0849		hypothetical protein
637238491	5.46369	6.60918	2.21337	Up	RSc2096	xdhB	PROBABLE XANTHINE DEHYDROGENASE (SUBUNIT B) OXIDOREDUCTASE PROTEIN( EC:1.1.1.204 )	Metabolism
637236552	5.51374	6.65668	2.20842	Up	RSc0195		hypothetical protein
637240313	9.89874	11.0415	2.20805	Up	RSp0453	tISRso5-	REMNANT OF ISRSO5 TRANSPOSASE PROTEIN	Mobile genetic elements
637239000	6.63532	7.77488	2.20506	Up	RSc2599		hypothetical protein
637241428	5.80967	6.94721	2.20051	Up	RSp1565	coxN	PROBABLE CYTOCHROME C OXIDASE POLYPEPTIDE I (CYTOCHROME BB3 SUBUNIT 1) OXIDOREDUCTASE PROTEIN( EC:1.9.3.1 )	Stress (oxidative)
637240854	4.92698	6.05942	2.19343	Up	RSp0989		PROBABLE TRANSMEMBRANE PROTEIN
637240287	5.99836	7.11943	2.18918	Up	RSp0427		hypothetical protein
637237885	11.6151	12.7432	2.18843	Up	RSc1502		hypothetical protein
637239967	5.83322	6.9497	2.17976	Up	RSp0108		PUTATIVE TRANSCRIPTION REGULATOR PROTEIN	Transcription
637239728	8.38719	9.50758	2.17777	Up	RSc3311		hypothetical protein
637240661	9.6001	10.7188	2.17491	Up	RSp0801		PROBABLE GLYCINE RICH PROTEIN
637237645	5.74072	6.8611	2.17405	Up	RSc1268	ugpQ	cytoplasmic glycerophosphodiester phosphodiesterase( EC:3.1.4.46 )	Metabolism
637236612	5.59059	6.69857	2.1581	Up	RSc0255		hypothetical protein
637240571	4.67127	5.7683	2.14666	Up	RSp0711		PROBABLE TRANSMEMBRANE PROTEIN
637239280	8.69846	9.79906	2.14649	Up	RSc2873	paaG1	enoyl-CoA hydratase( EC:4.2.1.17 )	Metabolism
637236469	5.93648	7.03426	2.14078	Up	RSc0112		PUTATIVE D-AMINO ACID OXIDASE FLAVOPROTEIN OXIDOREDUCTASE( EC:1.4.3.3 )	Metabolism
637236521	5.23132	6.32545	2.13487	Up	RSc0164		PROBABLE ATP-BINDING ABC TRANSPORTER PROTEIN	Transport across membranes
637241534	4.39638	5.44731	2.13155	Up	RSp1671	rpoN2	DNA-directed RNA polymerase subunit N	Transcription
637241370	6.31628	7.39061	2.10577	Up	RSp1507		PROBABLE ATP-BINDING ABC TRANSPORTER PROTEIN	Transport across membranes
637240985	6.91376	7.95686	2.10148	Up	RSp1120		hypothetical protein
637236945	11.7758	12.8449	2.09808	Up	RSc0586		hypothetical protein
637238897	6.66696	7.73362	2.0953	Up	RSc2496		HYPOTHETICAL SIGNAL PEPTIDE PROTEIN
637236538	6.50815	7.57236	2.09106	Up	RSc0181		PUTATIVE ZINC-CONTAINING ALCOHOL DEHYDROGENASE (ADH-HT). OXIDOREDUCTASE PROTEIN	Metabolism
637237137	8.78331	9.84143	2.08251	Up	RSc0776	katGa	PROBABLE PEROXIDASE/CATALASE (CATA) OXIDOREDUCTASE PROTEIN( EC:1.11.1.6 )	Stress (oxidative)
637240460	7.03613	8.08395	2.08004	Up	RSp0600		hypothetical protein
637237821	6.02699	7.08231	2.07922	Up	RSc1438	tISRso12a	ISRSO12-TRANSPOSASE ORFA PROTEIN	Mobile genetic elements
637241369	6.01053	7.05689	2.07587	Up	RSp1506		PROBABLE TRANSCRIPTION REGULATOR PROTEIN	Transcription
637237420	9.0106	10.0579	2.07569	Up	RSc1057	rseB	PUTATIVE SIGMA-E FACTOR REGULATORY (NEGATIVE REGULATOR) TRANSCRIPTION REGULATOR PROTEIN	Transcription
637237490	6.48044	7.50549	2.0734	Up	RSc1121		hypothetical protein
637241533	5.20491	6.24227	2.07256	Up	RSp1670		HYPOTHETICAL SIGNAL PEPTIDE PROTEIN
637241176	5.80963	6.81663	2.07135	Up	RSp1313		hypothetical protein
637238937	6.11278	7.15447	2.06608	Up	RSc2536		PUTATIVE TRANSMEMBRANE ALDEHYDE DEHYDROGENASE OXIDOREDUCTASE PROTEIN( EC:1.2.1.-,EC:1.2.1.27 )	Metabolism
637237892	5.31157	6.35139	2.0596	Up	RSc1509		hypothetical protein
637236906	8.7263	9.75935	2.04659	Up	RSc0547		PUTATIVE SUGAR TRANSPORTER TRANSMEMBRANE PROTEIN	Transport across membranes
637241394	5.87338	6.90419	2.04323	Up	RSp1249		hypothetical protein
637240984	6.96508	7.98233	2.03968	Up	RSp1119		hypothetical protein
637236421	6.10214	7.12649	2.03428	Up	RSc0065		PROBABLE TRANSCRIPTION REGULATOR PROTEIN	Transcription
637238776	5.13173	6.14456	2.03407	Up	RSc2376		PUTATIVE FERREDOXIN PROTEIN	Metabolism
637240564	5.88706	6.90426	2.02694	Up	RSp0704		PROBABLE TRANSCRIPTION REGULATOR PROTEIN	Transcription
637238730	8.71361	9.73223	2.02683	Up	RSc2331	tISRso10b	ISRSO10-TRANSPOSASE ORFB PROTEIN	Mobile genetic elements
637241207	6.19254	7.20983	2.02513	Up	RSp1344		hypothetical protein
637239098	7.80149	8.81028	2.02338	Up	RSc2697		hypothetical protein
637238023	10.3489	11.3634	2.02093	Up	RSc1634		hypothetical protein
637241515	6.54486	7.53762	2.0164	Up	RSp1652		hypothetical protein
637237818	8.31902	9.33035	2.01615	Up	RSc1435	tRso10b	ISRSO10-TRANSPOSASE ORFB PROTEIN	Mobile genetic elements
637237316	6.03102	7.04126	2.01487	Up	RSc0954		hypothetical protein
637238662	4.83343	5.84081	2.01317	Up	RSc2263		PROBABLE LIPOPROTEIN
637239758	8.67639	9.67684	2.00187	Up	RSc3341		PROBABLE TRANSMEMBRANE ABC TRANSPORTER PROTEIN	Transport across membranes
637241035	7.98919	8.98419	2.0002	Up	RSp1170		PUTATIVE SIGNAL PEPTIDE PROTEIN
637236444	5.42375	6.42046	1.99908	Up	RSc0087		PUTATIVE NADH-UBIQUINONE OXIDOREDUCTASE OXIDOREDUCTASE PROTEIN( EC:1.6.5.3,EC:1.6.99.3 )	Metabolism
637240098	5.18431	6.18079	1.99535	Up	RSp0239	glgB	glycogen branching enzyme( EC:2.4.1.18 )	Metabolism
			0
637239950	6.40419	5.42755	-1.99555	Down	RSp0091		hypothetical protein
637237041	9.52761	8.53025	-1.99635	Down	RSc0682	rfbB	PROBABLE DTDP-GLUCOSE 4,6-DEHYDRATASE PROTEIN( EC:4.2.1.46 )	Metabolism
637239228	9.14351	8.14537	-2.00037	Down	RSc2826	pilC	PROBABLE FIMBRIAL ASSEMBLY TRANSMEMBRANE PROTEIN	Twitching Motility / Type IV Pilus
637241452	7.67751	6.67675	-2.00133	Down	RSp1589		hypothetical protein
637239188	8.5721	7.56947	-2.00414	Down	RSc2787	accC1	acetyl-CoA carboxylase( EC:6.3.4.14,EC:6.4.1.2 )	Metabolism
637241003	6.71685	5.71593	-2.00442	Down	RSp1138		hypothetical protein
637238640	6.38443	5.3787	-2.00798	Down	RSc2241		hypothetical protein
637236366	9.1813	8.17998	-2.01142	Down	RSc0010	acrB	PUTATIVE ACRIFLAVIN RESISTANCE TRANSMEMBRANE PROTEIN	Transport across membranes
637239235	6.32943	5.32589	-2.01323	Down	RSc2833	argJ	bifunctional ornithine acetyltransferase/N-acetylglutamate synthase protein( EC:2.3.1.1,EC:2.3.1.35 )	Metabolism
637236491	9.26061	8.25042	-2.0164	Down	RSc0134	metK	S-adenosylmethionine synthetase( EC:2.5.1.6 )	Metabolism
637237716	6.26192	5.24837	-2.01893	Down	RSc1338	ssuA1	PUTATIVE ALKANESULFONATES BINDING PRECURSOR SIGNAL PEPTIDE PROTEIN
637240078	7.80698	6.79461	-2.01926	Down	RSp0219		PROBABLE TRANSMEMBRANE PROTEIN
637239844	6.78066	5.77374	-2.02073	Down	RSc3427		hypothetical protein
637240866	11.7886	10.7698	-2.02734	Down	RSp1001		PROBABLE SIGNAL PEPTIDE PROTEIN
637236935	6.79668	5.77776	-2.02777	Down	RSc0576	purK	phosphoribosylaminoimidazole carboxylase( EC:4.1.1.21 )	Metabolism
637237665	9.69318	8.675	-2.02788	Down	RSc1288	nusA	transcription elongation factor NusA	Transcription
637240600	7.71804	6.72945	-2.02844	Down	RSp0740		hypothetical protein
637240599	6.58055	5.5596	-2.02999	Down	RSp0739		PROBABLE TRANSMEMBRANE PROTEIN
637238373	6.39554	5.37726	-2.03061	Down	RSc1979	folC	PROBABLE BIFUNCTIONAL PROTEIN: FOLYLPOLYGLUTAMATE SYNTHASE AND DIHYDROFOLATE SYNTHASE( EC:6.3.2.12,EC:6.3.2.17 )	Metabolism
637237558	7.45737	6.43837	-2.0346	Down	RSc1182	rpmE	50S ribosomal protein L31	Translation
637237536	6.72839	5.70261	-2.03668	Down	RSc1167	cysS	cysteinyl-tRNA synthetase( EC:6.1.1.16 )	Translation
637237782	10.669	9.64833	-2.03889	Down	RSc1404	rpsB	30S ribosomal protein S2	Translation
637236650	10.4456	9.42499	-2.04013	Down	RSc0293		HYPOTHETICAL SIGNAL PEPTIDE PROTEIN
637239380	9.17029	8.14948	-2.04366	Down	RSc2972	pilP	PROBABLE FIMBRIAL TYPE-4 ASSEMBLY LIPOPROTEIN	Twitching Motility / Type IV Pilus
637237547	9.23023	8.20035	-2.04478	Down	RSc1177		PUTATIVE TRANSMEMBRANE PROTEIN
637238851	10.3836	9.351	-2.0457	Down	RSc2450		PUTATIVE STEAROYL-COA DESATURASE OXIDOREDUCTASE PROTEIN( EC:1.14.99.5 )	Metabolism
637238446	9.3753	8.36369	-2.04612	Down	RSc2052	nuoK	NADH dehydrogenase kappa subunit( EC:1.6.5.3 )	Metabolism
637239360	7.53392	6.50232	-2.04717	Down	RSc2952	hisD	histidinol dehydrogenase( EC:1.1.1.23 )	Metabolism
637237497	8.78506	7.75028	-2.04883	Down	RSc1128		hypothetical protein
637237697	10.6685	9.63697	-2.05293	Down	RSc1319		hypothetical protein( EC:1.- )
637241495	9.94577	8.92854	-2.05987	Down	RSp1632	oprB	PUTATIVE PORIN B PRECURSOR OUTER (GLUCOSE PORIN) TRANSMEMBRANE PROTEIN	Transport across membranes
637236932	10.5314	9.49057	-2.06026	Down	RSc0573	fbaA	fructose-bisphosphate aldolase( EC:4.1.2.13 )	Metabolism
637238835	6.76048	5.72606	-2.06076	Down	RSc2434		CDP-6-deoxy-delta-3,4-glucoseen reductase( EC:1.- )
637239236	6.84434	5.7976	-2.06662	Down	RSc2834	secA	translocase	Transport across membranes
637240880	10.955	9.90942	-2.06731	Down	RSp1015	epsE	EPS I POLYSACCHARIDE EXPORT INNER MEMBRANE TRANSMEMBRANE PROTEIN	EPS Biosynthesis
637239179	7.45382	6.40595	-2.06752	Down	RSc2778		hypothetical protein
637240871	9.41662	8.38312	-2.06998	Down	RSp1006		PUTATIVE EPS AMINOTRANSFERASE PROTEIN( EC:2.6.1.- )	EPS Biosynthesis
637237717	6.61004	5.57098	-2.07204	Down	RSc1339	ssuD	alkanesulfonate monooxygenase( EC:1.1.-,EC:1.14.14.5 )	Metabolism
637239842	6.85366	5.80664	-2.07381	Down	RSc3425		hypothetical protein
637236498	7.96155	6.90429	-2.08098	Down	RSc0141		hypothetical protein
637238588	6.87649	5.81806	-2.08265	Down	RSc2190		hypothetical protein
637236526	7.0772	6.02173	-2.08507	Down	RSc0169		PUTATIVE TRANSMEMBRANE OXIDOREDUCTASE PROTEIN
640697161	9.0785	8.04291	-2.08625	Down	RS05733	tRNA-alaT	( tRNA )	Translation
637240207	7.81555	6.75943	-2.08927	Down	RSp0347	flgG	PROBABLE FLAGELLAR BASAL-BODY ROD PROTEIN FLGG (DISTAL ROD PROTEIN)	Flagella
637237353	7.26619	6.20182	-2.09211	Down	RSc0990	hptG	heat shock protein 90	Stress (Chaperones)
637236413	5.87889	4.81528	-2.09411	Down	RSc0057	gatA	glutamyl-tRNA amidotransferase subunit A( EC:6.3.5.- )	Translation
637239061	7.76695	6.70158	-2.09421	Down	RSc2660	aroG1	3-deoxy-7-phosphoheptulonate synthase( EC:2.5.1.54,EC:4.1.2.15 )	Metabolism
637237271	11.7204	10.6509	-2.10256	Down	RSc0909	rpsA	30S ribosomal protein S1	Translation
637239847	7.31291	6.24203	-2.1026	Down	RSc3430		PUTATIVE VGR-RELATED PROTEIN	Type VI secretion?
637240394	7.99148	6.91895	-2.10315	Down	RSp0534	icc	PUTATIVE ICC PROTEIN HOMOLOG	Signalling (hydrolyzes cAMP)
637238114	6.67371	5.60224	-2.1035	Down	RSc1722	purL	phosphoribosylformylglycinamidine synthase( EC:6.3.5.3 )	Metabolism
637239855	9.55553	8.51274	-2.1038	Down	RSc3438		PROBABLE DNA MODIFICATION CYTOSINE-SPECIFIC METHYLTRANSFERASE PROTEIN( EC:2.1.1.73 )	Transcription
637237599	8.20765	7.13588	-2.10486	Down	RSc1223		PUTATIVE SERINE PROTEASE TRANSMEMBRANE PROTEIN( EC:3.4.21.- )
637240685	8.42583	7.36203	-2.10983	Down	RSp0825		hypothetical protein
637237691	6.78134	5.70977	-2.10983	Down	RSc1313	pit	PROBABLE LOW-AFFINITY PHOSPHATE TRANSPORTER LIPOPROTEIN TRANSMEMBRANE	Transport across membranes
637237706	6.80846	5.74076	-2.11117	Down	RSc1328	thrC	threonine synthase( EC:4.2.99.2 )	Metabolism
637240945	6.40532	5.32667	-2.11205	Down	RSp1080		PROBABLE TRANSMEMBRANE PROTEIN
637237410	7.06123	5.98903	-2.11426	Down	RSc1047		hypothetical protein
637237574	7.61767	6.53786	-2.11466	Down	RSc1198		PROBABLE SIGNAL PEPTIDE PROTEIN
640697150	5.24971	4.17208	-2.11599	Down	RS04529	tRNA-alaX1	( tRNA )	Translation
637238575	7.64196	6.56044	-2.11659	Down	RSc2177		PROBABLE LIPOPROTEIN
637237732	8.13138	7.05127	-2.11815	Down	RSc1354	menG	ribonuclease activity regulator protein RraA( EC:2.1.1.- )	Transcription
637237795	6.42249	5.34693	-2.11816	Down	RSc1417	lpxB	lipid-A-disaccharide synthase( EC:2.4.1.182 )	Metabolism
637236373	8.38283	7.30761	-2.1226	Down	RSc0017	pckA	phosphoenolpyruvate carboxykinase (GTP)( EC:4.1.1.32 )	Metabolism
637241077	6.94958	5.8649	-2.12627	Down	RSp1212		hypothetical protein
637238758	7.70139	6.60876	-2.13305	Down	RSc2358	ppc	phosphoenolpyruvate carboxylase( EC:4.1.1.31 )	Metabolism
637239354	7.266	6.17186	-2.1358	Down	RSc2946	hisF	imidazole glycerol phosphate synthase subunit HisF( EC:2.4.2.- )	Metabolism
637239036	9.61458	8.52297	-2.13698	Down	RSc2635	dnaK	molecular chaperone DnaK	Stress (Chaperones)
637239972	7.41532	6.32254	-2.1371	Down	RSp0113		hypothetical protein
637237932	6.8472	5.7931	-2.1383	Down	RSc1548		PUTATIVE TRANSPOSASE-RELATED PROTEIN	Mobile genetic elements
637240106	8.88389	7.78777	-2.14104	Down	RSp0247	fur2	PROBABLE FERRIC UPTAKE TRANSCRIPTIONAL (FUR)-RELATED TRANSCRIPTION REGULATOR PROTEIN	Transcription
640697143	6.25328	5.18011	-2.14281	Down	RS04004	tRNA-glyW	( tRNA )	Translation
637237393	6.63044	5.53373	-2.14868	Down	RSc1030	prfB	PROBABLE PEPTIDE CHAIN RELEASE FACTOR 2 (RF-2) PROTEIN	Translation
637240621	6.24275	5.14131	-2.14934	Down	RSp0761		PROBABLE LIPOPROTEIN
637240694	7.75584	6.64881	-2.15401	Down	RSp0834	exuT1	PROBABLE HEXURONATE TRANSPORTER TRANSMEMBRANE PROTEIN	Transport across membranes
637237587	9.67427	8.57305	-2.158	Down	RSc1211	ndk	nucleoside diphosphate kinase( EC:2.7.4.6 )	Metabolism
637240623	7.24047	6.13011	-2.16091	Down	RSp0763		PROBABLE TRANSMEMBRANE PROTEIN
637239573	7.55832	6.47035	-2.16392	Down	RSc3155		PUTATIVE ANTIBIOTIC HYDROLASE SIGNAL PEPTIDE PROTEIN( EC:3.- )	Metabolism
637241390	6.88409	5.7714	-2.16434	Down	RSp1527		PROBABLE TRANSMEMBRANE PROTEIN
637238578	7.455	6.34305	-2.16511	Down	RSc2180		PUTATIVE TRANSMEMBRANE PROTEIN
637238556	5.88445	4.78214	-2.16909	Down	RSc2159	rph	ribonuclease PH( EC:2.7.7.56 )	Translation
637237904	8.10398	6.98984	-2.17374	Down	RSc1521	carB	carbamoyl-phosphate synthase large subunit( EC:6.3.5.5 )	Metabolism
637240708	6.46943	5.37921	-2.17522	Down	RSp0848		hypothetical protein
637238518	8.11201	6.99638	-2.18099	Down	RSc2123	maeB1	phosphate acetyltransferase( EC:1.1.1.40 )	Metabolism
637237784	8.21354	7.09773	-2.18241	Down	RSc1406	pyrH	uridylate kinase( EC:2.7.4.- )	Metabolism
637236821	7.48711	6.36585	-2.1886	Down	RSc0463		PROBABLE SODIUM/SOLUTE SYMPORTER TRANSMEMBRANE PROTEIN	Transport across membranes
637240954	7.77394	6.6652	-2.19195	Down	RSp1089		PROBABLE SIGNAL PEPTIDE PROTEIN
637238616	7.47741	6.34438	-2.19395	Down	RSc2217		hypothetical protein
637240154	7.19002	6.07016	-2.19421	Down	RSp0294		PUTATIVE HEMOLYSIN-TYPE CALCIUM-BINDING PROTEIN
637239289	8.09983	6.96596	-2.19447	Down	RSc2882	trpG	anthranilate synthase component II( EC:4.1.3.27 )	Metabolism
637236890	7.02914	5.90165	-2.19985	Down	RSc0532		hypothetical protein
637239353	9.57588	8.43817	-2.20037	Down	RSc2945	hisI	PROBABLE PHOSPHORIBOSYL-AMP CYCLOHYDROLASE PROTEIN( EC:3.5.4.19 )	Metabolism
637239845	7.75146	6.63173	-2.20149	Down	RSc3428		hypothetical protein
637239291	8.89791	7.76182	-2.20239	Down	RSc2884	trpD1	anthranilate phosphoribosyltransferase( EC:2.4.2.18 )	Metabolism
637236880	6.19942	5.06423	-2.20319	Down	RSc0522		PUTATIVE ACYLTRANSFERASE TRANSMEMBRANE PROTEIN( EC:2.- )	Metabolism
637239234	7.93615	6.79672	-2.20404	Down	RSc2832		hypothetical protein
637240872	10.9815	9.8447	-2.20425	Down	RSp1007		PUTATIVE ACETYL TRANSFERASE PROTEIN( EC:2.3.1.- )	Metabolism
637241276	7.34464	6.22309	-2.20512	Down	RSp1413	flhD	transcriptional activator FlhD	Transcription / Flagella
637240117	6.06424	4.94611	-2.20733	Down	RSp0258		hypothetical protein
637236534	9.75227	8.6082	-2.21022	Down	RSc0177	glmU	PROBABLE UDP-N-ACETYLGLUCOSAMINE PYROPHOSPHORYLASE PROTEIN( EC:2.3.1.157,EC:2.7.7.23 )	Metabolism
637236406	8.38598	7.23815	-2.21617	Down	RSc0050		hypothetical protein
637240612	8.43624	7.2828	-2.22626	Down	RSp0752		PUTATIVE TRANSMEMBRANE PROTEIN
637241346	6.70188	5.57628	-2.23284	Down	RSp1483		hypothetical protein
637239258	6.72987	5.57196	-2.23515	Down	RSc2856		PUTATIVE METABOLITE TRANSPORT TRANSMEMBRANE PROTEIN	Transport across membranes
637236415	7.84461	6.68889	-2.23722	Down	RSc0059	mreB	PROBABLE ROD SHAPE-DETERMINING PROTEIN	Cell Biology
637239320	9.01611	7.85495	-2.23754	Down	RSc2913		PUTATIVE ATP-BINDING ABC TRANSPORTER PROTEIN	Transport across membranes
637236923	8.33254	7.16777	-2.24221	Down	RSc0564		hypothetical protein
637240740	6.31706	5.17099	-2.24242	Down	RSp0880	pglA	POLYGALACTURONASE PRECURSOR (PECTINASE) SIGNAL PEPTIDE PROTEIN( EC:3.2.1.15 )	Virulence Factors
637239227	7.12744	5.96026	-2.24671	Down	RSc2825	pilB	PROBABLE TYPE IV PILUS ASSEMBLY PROTEIN	Twitching Motility / Type IV Pilus
637240730	6.78335	5.64749	-2.25165	Down	RSp0870	hrcN	type III secretion system ATPase	Type III Secretion
637236381	10.7351	9.55884	-2.26018	Down	RSc0025		hypothetical protein
637237905	6.75457	5.57709	-2.2618	Down	RSc1522	greA	transcription elongation factor GreA	Transcription
637240937	6.41151	5.23865	-2.26238	Down	RSp1072		hypothetical protein
637239088	8.55897	7.38259	-2.26263	Down	RSc2687	dps	PUTATIVE DNA PROTECTION DURING STARVATION OR OXYDATIVE STRESS TRANSCRIPTION REGULATOR PROTEIN	Stress (oxidative)
637236710	8.06366	6.88405	-2.26575	Down	RSc0353	gpmA	phosphoglyceromutase( EC:5.4.2.1 )	Metabolism
637239509	13.3948	12.2184	-2.26606	Down	RSc3091		PROBABLE OUTER MEMBRANE PORIN SIGNAL PEPTIDE PROTEIN	Transport across membranes
637240898	7.4127	6.23182	-2.26909	Down	RSp1033		hypothetical protein
637237153	9.26664	8.08263	-2.27326	Down	RSc0791	glnS	glutaminyl-tRNA synthetase( EC:6.1.1.18 )	Translation
637237540	8.00502	6.8209	-2.27441	Down	RSc1171	lysC	aspartate kinase( EC:2.7.2.4 )	Metabolism
637238279	6.89094	5.70921	-2.27488	Down	RSc1886	dppA2	PROBABLE PERIPLASMIC DIPEPTIDE TRANSPORT PROTEIN PRECURSOR	Transport across membranes
637237049	8.48627	7.29606	-2.28239	Down	RSc0690		PROBABLE TRANSMEMBRANE PROTEIN
637237983	7.1808	5.9958	-2.28246	Down	RSc1596	folD	PROBABLE BIFUNCTIONAL : METHYLENETETRAHYDROFOLATE DEHYDROGENASE AND METHENYLTETRAHYDROFOLATE CYCLOHYDROLASE OXIDOREDUCTASE PROTEIN( EC:1.5.1.5,EC:3.5.4.9 )	Metabolism
637238100	10.3061	9.11439	-2.29086	Down	RSc1710	tig	trigger factor	Transport across membranes
637238448	7.76511	6.57015	-2.29562	Down	RSc2054	nuoI	NADH dehydrogenase subunit I( EC:1.6.5.3,EC:1.6.99.3 )	Metabolism
637237542	6.51696	5.32446	-2.29592	Down	RSc1172	fabI	enoyl-(acyl carrier protein) reductase( EC:1.3.1.9 )	Metabolism
637241434	7.49278	6.28853	-2.30484	Down	RSp1571		PROBABLE TRANSCRIPTIONAL REGULATOR TRANSCRIPTION REGULATOR PROTEIN	Transcription
637238417	6.11601	4.91064	-2.31234	Down	RSc2023		hypothetical protein
637237720	9.82433	8.61216	-2.31689	Down	RSc1342	ssuF	PUTATIVE MOLYBDOPTERIN-BINDING PROTEIN	Metabolism
637240952	7.45676	6.24233	-2.32049	Down	RSp1087		PROBABLE OUTER MEMBRANE CHANNEL SIGNAL PEPTIDE PROTEIN	Transport across membranes
637239951	7.24187	6.04002	-2.32355	Down	RSp0092		hypothetical protein
637237696	7.77663	6.56018	-2.32692	Down	RSc1318		hypothetical protein
637237648	9.0587	7.84399	-2.33117	Down	RSc1271		dihydrolipoamide dehydrogenase( EC:1.8.1.4 )	Metabolism
637236479	8.3516	7.12786	-2.3374	Down	RSc0122		PROBABLE SUBSTRATE-BINDING PERIPLASMIC (PBP) ABC TRANSPORTER PROTEIN	Transport across membranes
637241316	6.69444	5.46872	-2.34055	Down	RSp1453		PUTATIVE CYTOCHROME C SIGNAL PEPTIDE PROTEIN	Metabolism
637238212	6.56327	5.33614	-2.34407	Down	RSc1820		hypothetical protein
637237321	10.495	9.26814	-2.3464	Down	RSc0959		PROBABLE TRANSMEMBRANE PROTEIN
637237298	9.99611	8.77921	-2.34696	Down	RSc0936	rplS	50S ribosomal protein L19	Translation
637237664	9.00053	7.76959	-2.34856	Down	RSc1287		hypothetical protein
637236575	8.6754	7.43487	-2.36315	Down	RSc0218		HYPOTHETICAL/UNKNOWN PROTEIN
637239335	9.3891	8.16555	-2.36942	Down	RSc2927	petC	PUTATIVE CYTOCHROME C1 PRECURSOR TRANSMEMBRANE PROTEIN	Metabolism
637238766	6.18576	4.93708	-2.37721	Down	RSc2366	dcd	deoxycytidine triphosphate deaminase( EC:3.5.4.13 )	Metabolism
637238682	10.2955	9.04836	-2.37953	Down	RSc2283		hypothetical protein
637238749	8.15425	6.90906	-2.3803	Down	RSc2349	ppa	inorganic pyrophosphatase( EC:3.6.1.1 )	Metabolism
637240846	7.55956	6.32977	-2.38364	Down	RSp0981		PROBABLE TRANSMEMBRANE PROTEIN
637236713	9.79357	8.54237	-2.38443	Down	RSc0356	secB	export protein SecB	Transport across membranes
637240284	7.48706	6.30978	-2.38787	Down	RSp0424		PROBABLE DIAMINOPIMELATE DECARBOXYLASE PROTEIN( EC:4.1.1.20 )	Metabolism
637236968	8.70205	7.47471	-2.38875	Down	RSc0609		PUTATIVE LIPOPROTEIN
637238351	6.50263	5.24281	-2.3947	Down	RSc1957		PUTATIVE GLUTAMATE SYMPORT TRANSMEMBRANE PROTEIN	Transport across membranes
637236425	8.5731	7.30536	-2.40793	Down	RSc0069		PROBABLE SIGNAL PEPTIDE PROTEIN
637240581	6.92805	5.65992	-2.40973	Down	RSp0721		PROBABLE TRANSMEMBRANE PROTEIN	Metabolism
637237048	7.98599	6.71542	-2.41261	Down	RSc0689		PUTATIVE UNDECAPRENYL PHOSPHATE N-ACETYLGLUCOSAMINYLTRANSFERASE TRANSMEMBRANE PROTEIN( EC:2.4.1.- )
637237498	10.3103	9.0374	-2.41655	Down	RSc1129	eno	phosphopyruvate hydratase( EC:4.2.1.11 )	Metabolism
637240732	6.44136	5.17932	-2.42201	Down	RSp0872	hrcT	HRP CONSERVED HRCT TRANSMEMBRANE PROTEIN	Type III Secretion
637236752	8.56276	7.28808	-2.42288	Down	RSc0395	prsA	ribose-phosphate pyrophosphokinase( EC:2.7.6.1 )	Metabolism
637237647	10.2419	8.96403	-2.42528	Down	RSc1270	sucB	dihydrolipoamide acetyltransferase( EC:2.3.1.61 )	Metabolism
637238445	8.46139	7.19256	-2.42738	Down	RSc2051	nuoL	NADH dehydrogenase subunit L( EC:1.6.5.3 )	Metabolism
637239352	7.5012	6.22124	-2.43357	Down	RSc2944	hisE	phosphoribosyl-ATP pyrophosphatase( EC:3.6.1.31 )	Metabolism
637239237	7.00535	5.72584	-2.43425	Down	RSc2835		PUTATIVE TRANSMEMBRANE PROTEIN
637240022	6.55744	5.27262	-2.44001	Down	RSp0163		PUTATIVE PHOSPHOPANTETHEINYL TRANSFERASE PROTEIN
637237296	8.58849	7.30096	-2.44401	Down	RSc0934	rimM	16S rRNA-processing protein	Translation
637237903	7.07033	5.77852	-2.44841	Down	RSc1520		PROBABLE TRANSMEMBRANE PROTEIN
637238012	7.86515	6.5762	-2.45379	Down	RSc1623	tex	PUTATIVE TRANSCRIPTION ACCESSORY PROTEIN	Transcription
637240595	7.86667	6.57113	-2.45472	Down	RSp0735		hypothetical protein
637240030	9.79181	8.51476	-2.45615	Down	RSp0171		hypothetical protein
637238462	8.37289	7.0846	-2.46131	Down	RSc2067	pnp	PROBABLE POLYRIBONUCLEOTIDE NUCLEOTIDYLTRANSFERASE PROTEIN( EC:2.7.7.8 )	Metabolism
637237295	7.24094	5.94149	-2.46195	Down	RSc0933	rpsP	30S ribosomal protein S16	Translation
637240058	6.00832	4.73423	-2.46607	Down	RSp0199		PROBABLE TRANSMEMBRANE PROTEIN
637237044	8.95577	7.65086	-2.47083	Down	RSc0685	rfbC	PROBABLE DTDP-4-DEHYDRORHAMNOSE 3,5-EPIMERASE PROTEIN( EC:5.1.3.13 )	Metabolism
637239564	9.55831	8.26088	-2.47217	Down	RSc3146		hypothetical protein
637237791	8.06494	6.7599	-2.47593	Down	RSc1413		PROBABLE TRANSMEMBRANE PROTEIN
637236969	8.19067	6.92719	-2.48065	Down	RSc0610		PUTATIVE SIGNAL PEPTIDE PROTEIN
637239015	6.90035	5.59509	-2.48098	Down	RSc2614		hypothetical protein
637237965	12.7522	11.4485	-2.48193	Down	RSc1579	rpmI	50S ribosomal protein L35	Translation
637240876	9.70281	8.39296	-2.48816	Down	RSp1011		PROBABLE TRANSMEMBRANE PROTEIN
637240889	6.81488	5.4989	-2.48971	Down	RSp1024	ripA5	AWR FAMILY PROTEIN	Type III Secretion
637239387	7.29935	6.00319	-2.49013	Down	RSc2979	lysA	PROBABLE DIAMINOPIMELATE DECARBOXYLASE PROTEIN( EC:4.1.1.20 )	Metabolism
637237373	9.73258	8.4154	-2.49181	Down	RSc1010	tyrB	aspartate aminotransferase( EC:2.6.1.1,EC:2.6.1.57 )	Metabolism
637238381	8.94261	7.63199	-2.49307	Down	RSc1987	asd	aspartate-semialdehyde dehydrogenase( EC:1.2.1.11 )	Metabolism
637240274	7.08733	5.77238	-2.49548	Down	RSp0414		PROBABLE FERRIC SIDEROPHORE RECEPTOR PROTEIN	Metabolism
637236607	8.04063	6.78109	-2.49887	Down	RSc0250		hypothetical protein
637237159	7.22533	5.90329	-2.50217	Down	RSc0797	alaS	alanyl-tRNA synthetase( EC:6.1.1.7 )	Translation
637239266	7.03901	5.70845	-2.51808	Down	RSc2864		PROBABLE LEU/ILE/VAL-BINDING SIGNAL PEPTIDE PROTEIN
637236405	8.28365	6.95812	-2.5183	Down	RSc0049		PUTATIVE HEMAGGLTININ-RELATED PROTEIN
637241279	7.00873	5.6752	-2.52022	Down	RSp1416		PROBABLE TRANSMEMBRANE PROTEIN
637240443	13.8008	12.4758	-2.52092	Down	RSp0583		PROBABLE EXOGLUCANASE A (1,4-BETA-CELLOBIOSIDASE) PROTEIN( EC:3.2.1.91 )	Virulence Factors
637240887	7.85406	6.52626	-2.52281	Down	RSp1022		hypothetical protein
637240537	6.5576	5.22004	-2.52737	Down	RSp0677	metR	PUTATIVE TRANSCRIPTIONAL ACTIVATOR METR TRANSCRIPTION REGULATOR PROTEIN	Transcription
637237060	9.39992	8.05995	-2.5334	Down	RSc0701	uppP	undecaprenyl pyrophosphate phosphatase( EC:2.7.1.66 )	Metabolism
637236807	6.99023	5.64792	-2.53591	Down	RSc0449	ilvA	threonine dehydratase( EC:4.2.1.16 )	Metabolism
637239133	9.14329	7.81928	-2.53748	Down	RSc2732	pntAb	PROBABLE TRANSMEMBRANE NAD(P) TRANSHYDROGENASE (ALPHA SUBUNIT PART 2) PROTEIN( EC:1.6.1.1 )	Metabolism
637237002	6.48133	5.13997	-2.53815	Down	RSc0643		PROBABLE TRANSMEMBRANE PROTEIN
637239222	9.40988	8.08568	-2.53913	Down	RSc2821	rpmA	50S ribosomal protein L27	Translation
637239428	11.598	10.2477	-2.552	Down	RSc3020	rpsJ	30S ribosomal protein S10	Translation
637236601	7.38888	6.03636	-2.55361	Down	RSc0244	paaH1	3-hydroxybutyryl-CoA dehydrogenase( EC:1.1.1.157 )	Metabolism
637239807	10.4108	9.06923	-2.55489	Down	RSc3390		PROBABLE PORIN SIGNAL PEPTIDE PROTEIN	Transport across membranes
637237424	7.56069	6.20637	-2.55683	Down	RSc1061	lepB	PROBABLE SIGNAL PEPTIDASE I (SPASE I) TRANSMEMBRANE PROTEIN( EC:3.4.99.35 )
637239448	11.515	10.1621	-2.55872	Down	RSc3040	secE	translocase	Transport across membranes
637239432	11.9885	10.6402	-2.55939	Down	RSc3024	rpsL	30S ribosomal protein S12	Translation
637240142	9.32684	7.97527	-2.56099	Down	RSp0282		PROBABLE AMINO-ACID PERMEASE TRANSMEMBRANE PROTEIN	Transport across membranes
637237107	6.83568	5.47919	-2.56139	Down	RSc0746	tauD	PUTATIVE ALPHA-KETOGLUTARATE-DEPENDENT TAURINE DIOXYGENASE OXIDOREDUCTASE PROTEIN( EC:1.14.- )	Metabolism
637237179	8.43074	7.08569	-2.5616	Down	RSc0817	gst1	PROBABLE GLUTATHIONE S-TRANSFERASE PROTEIN( EC:2.5.1.18 )	Stress (Detoxification)
637239373	9.66007	8.30267	-2.56269	Down	RSc2965	gltB	PROBABLE GLUTAMATE SYNTHASE (LARGE SUBUNIT) OXIDOREDUCTASE PROTEIN( EC:1.4.1.13 )	Metabolism
637238205	5.41767	4.13606	-2.56332	Down	RSc1813		PROBABLE TRANSCRIPTION REGULATOR PROTEIN	Transcription
637236359	7.45427	6.09736	-2.56585	Down	RSc0003		hypothetical protein
637240462	10.3168	8.95732	-2.56601	Down	RSp0602		PROBABLE SIGNAL PEPTIDE PROTEIN
637240606	6.49046	5.14313	-2.56664	Down	RSp0746		hypothetical protein
637239407	12.0698	10.7071	-2.57168	Down	RSc2999	secY	preprotein translocase SecY	Transport across membranes
637237322	7.27602	5.90633	-2.58462	Down	RSc0960		hypothetical protein
637241349	8.26997	6.93115	-2.58586	Down	RSp1486		hypothetical protein
637238148	8.00127	6.6424	-2.58739	Down	RSc1756	pehB	EXO-POLY-GALACTURONASE SIGNAL PEPTIDE PROTEIN	Virulence Factors
637240873	10.5709	9.19889	-2.58956	Down	RSp1008		PROBABLE GLYCOSYL TRANSFERASE TRANSMEMBRANE PROTEIN( EC:2.4.- )	Metabolism
637239191	9.91715	8.54551	-2.58962	Down	RSc2790	tpx	PROBABLE THIOL PEROXIDASE-SCAVENGASE P20 OXIDOREDUCTASE PROTEIN	Stress (oxidative)
637239224	7.14441	5.78366	-2.59258	Down	RSc2823	ispB	PROBABLE OCTAPRENYL-DIPHOSPHATE SYNTHASE (OCTAPRENYL PYROPHOSPHATE SYNTHASE) PROTEIN	Metabolism
637239636	7.63796	6.26777	-2.59791	Down	RSc3218		hypothetical protein
637238635	7.14461	5.76915	-2.59997	Down	RSc2236	valS	valyl-tRNA synthetase( EC:6.1.1.9 )	Translation
637240315	8.4261	7.04683	-2.6014	Down	RSp0455		PROBABLE RHS-RELATED PROTEIN
637240273	6.442	5.06595	-2.6016	Down	RSp0413		hypothetical protein
637237031	7.60451	6.2396	-2.60987	Down	RSc0672		PUTATIVE COMPOSITE TWO COMPONENT REGULATORY (SENSOR HISTIDINE KINASE AND RESPONSE REGULATOR HYBRID) TRANSCRIPTION REGULATOR PROTEIN	Signalling
637237270	5.97025	4.59253	-2.61011	Down	RSc0908	cmk	PROBABLE CYTIDYLATE KINASE PROTEIN( EC:2.7.4.14 )	Metabolism
637240875	9.76323	8.37815	-2.61502	Down	RSp1010		hypothetical protein
637239484	7.71292	6.35112	-2.61852	Down	RSc3067		PROBABLE TRANSMEMBRANE PROTEIN
637240395	8.04403	6.65263	-2.62719	Down	RSp0535		PROBABLE TRANSCRIPTION REGULATOR PROTEIN	Transcription
637239617	7.98342	6.60619	-2.64059	Down	RSc3199	tISRso1	TRANSPOSASE PROTEIN	Mobile genetic elements
637237772	7.59577	6.18762	-2.65752	Down	RSc1394	dapC	hypothetical protein( EC:2.6.1.17 )	Metabolism
637239132	8.96584	7.55273	-2.664	Down	RSc2731	panD	aspartate 1-decarboxylase precursor( EC:4.1.1.11 )	Metabolism
637239192	8.89279	7.47633	-2.66931	Down	RSc2791		PUTATIVE SUGAR KINASE TRANSFERASE PROTEIN( EC:2.7.1.- )	Metabolism
637238859	7.98443	6.57311	-2.67095	Down	RSc2458	ileS	isoleucyl-tRNA synthetase( EC:6.1.1.5 )	Translation
637241363	11.253	9.86293	-2.67424	Down	RSp1500		PROBABLE SIGNAL PEPTIDE PROTEIN
637239707	6.78855	5.37873	-2.676	Down	RSc3290		hypothetical protein
637238136	8.59535	7.19839	-2.67659	Down	RSc1744		PUTATIVE ISOMERASE ROTAMASE SIGNAL PEPTIDE PROTEIN( EC:5.- )
637240604	9.31431	7.89656	-2.67988	Down	RSp0744		hypothetical protein
637236862	7.81093	6.39471	-2.68112	Down	RSc0504	purH	bifunctional phosphoribosylaminoimidazolecarboxamide formyltransferase/IMP cyclohydrolase( EC:2.1.2.3,EC:3.5.4.10 )	Metabolism
637241473	8.77196	7.34905	-2.69032	Down	RSp1610		hypothetical protein
637238360	9.34107	7.90583	-2.70589	Down	RSc1966	hemP	PUTATIVE HEMIN UPTAKE PROTEIN	Transport across membranes
637236358	7.11862	5.68046	-2.71809	Down	RSc0002	rnpA	PROBABLE RIBONUCLEASE P PROTEIN COMPONENT( EC:3.1.26.5 )	Translation
637239605	7.70975	6.31086	-2.7208	Down	RSc3187		hypothetical protein
637241104	7.07916	5.63668	-2.72373	Down	RSp1239		hypothetical protein
637240601	7.99587	6.59179	-2.72508	Down	RSp0741		PUTATIVE TRANSMEMBRANE PROTEIN
637241348	9.33103	7.88198	-2.73044	Down	RSp1485		PROBABLE TRANSMEMBRANE PROTEIN
637240883	9.31028	7.87595	-2.73055	Down	RSp1018	epsB	EPS I POLYSACCHARIDE EXPORT TRANSMEMBRANE PROTEIN	EPS Biosynthesis
637239501	7.75244	6.3057	-2.73425	Down	RSc3084		PROBABLE TRANSMEMBRANE PROTEIN
637239429	13.46	12.0074	-2.73749	Down	RSc3021	tuf	elongation factor Tu	Translation
637240598	6.70898	5.25211	-2.74839	Down	RSp0738		PUTATIVE VGR-RELATED PROTEIN	Type VI secretion?
637237230	7.23058	5.7789	-2.75084	Down	RSc0868	ripP2 (popP2)	PROBABLE YOPP/AVRRXV FAMILY PROTEIN	Type III Secretion
637239150	8.03118	6.58383	-2.76623	Down	RSc2749	gapA	glyceraldehyde-3-phosphate dehydrogenase( EC:1.2.1.12 )	Metabolism
637239322	7.79983	6.33014	-2.76986	Down	RSc2915	cyoC1	PROBABLE TRANSMEMBRANE CYTOCHROME O UBIQUINOL OXIDASE (SUBUNIT III) OXIDOREDUCTASE PROTEIN( EC:1.10.3.- )	Metabolism
637240578	7.33258	5.86591	-2.78362	Down	RSp0718		PROBABLE LIPOPROTEIN
637239115	11.2306	9.76554	-2.78501	Down	RSc2714	yajC	preprotein translocase subunit YajC	Transport across membranes
637238358	8.85554	7.37837	-2.78512	Down	RSc1964	exbB1	PROBABLE BIOPOLYMER TRANSPORT TRANSMEMBRANE PROTEIN	Transport across membranes
637238871	8.20646	6.7393	-2.7951	Down	RSc2470		PROBABLE RHS-RELATED PROTEIN
637238443	7.60234	6.13837	-2.79641	Down	RSc2049	nuoN	NADH dehydrogenase subunit N( EC:1.6.5.3 )	Metabolism
637240924	8.86781	7.40031	-2.80074	Down	RSp1059		3-hydroxybutyrate dehydrogenase( EC:1.- )	Metabolism
637237718	8.33975	6.85239	-2.81727	Down	RSc1340	ssuC	PUTATIVE ALIPHATIC SULFONATES TRANSMEMBRANE ABC TRANSPORTER PROTEIN	Transport across membranes
637240879	8.22722	6.72372	-2.83574	Down	RSp1014	epsF	EPS I POLYSACCHARIDE EXPORT INNER MEMBRANE TRANSMEMBRANE PROTEIN	EPS Biosynthesis
637238680	8.77866	7.27712	-2.8411	Down	RSc2281		PROBABLE TRANSMEMBRANE PROTEIN
637240874	8.56772	7.05769	-2.84874	Down	RSp1009		PROBABLE GLYCOSYLTRANSFERASE PROTEIN( EC:2.4.- )	Metabolism
637239151	6.78683	5.2691	-2.86343	Down	RSc2750	tktA	transketolase( EC:2.2.1.1 )	Metabolism
637237963	7.83319	6.35293	-2.86717	Down	RSc1577	thrS	threonyl-tRNA synthetase( EC:6.1.1.3 )	Translation
637239569	11.0033	9.48456	-2.88004	Down	RSc3151		PUTATIVE TRYPTOPHAN 2-MONOOXYGENASE OXIDOREDUCTASE PROTEIN( EC:1.13.12.3 )	Metabolism
637238338	8.182	6.66144	-2.88741	Down	RSc1944		PUTATIVE VGR-RELATED PROTEIN	Type VI secretion?
637240603	8.93505	7.41082	-2.8903	Down	RSp0743		hypothetical protein
637240396	6.66761	5.13523	-2.89308	Down	RSp0536		PROBABLE SUGAR-PROTON SYMPORTER TRANSMEMBRANE PROTEIN	Transport across membranes
637238954	10.1156	8.58261	-2.89399	Down	RSc2553	argG	argininosuccinate synthase( EC:6.3.4.5 )	Metabolism
637239379	9.47966	7.94969	-2.8941	Down	RSc2971	pilQ	PROBABLE FIMBRIAL TYPE-4 ASSEMBLY SIGNAL PEPTIDE PROTEIN	Twitching Motility / Type IV Pilus
637238685	10.1969	8.66563	-2.89488	Down	RSc2286		hypothetical protein
637237071	9.70994	8.18528	-2.89538	Down	RSc0711	nusB	transcription antitermination protein NusB	Transcription
637238589	7.63209	6.09531	-2.90186	Down	RSc2191	purD	phosphoribosylamine--glycine ligase( EC:6.3.4.13 )	Metabolism
637240602	7.54147	6.00835	-2.9091	Down	RSp0742		PUTATIVE LIPOPROTEIN
637239117	8.15816	6.61801	-2.91299	Down	RSc2716	secF	protein export protein SecF	Transport across membranes
637239325	6.39552	4.87841	-2.9277	Down	RSc2918		PUTATIVE EXTRACYTOPLASMIC FUNCTION SIGMA FACTOR (IRON-REGULATED) TRANSCRIPTION REGULATOR PROTEIN
637238847	10.0313	8.47998	-2.93362	Down	RSc2446	rpmG	50S ribosomal protein L33	Translation
637240283	6.57063	5.15536	-2.93646	Down	RSp0423		PROBABLE ALDOLASE PROTEIN( EC:4.1.2.- )	Metabolism
637239372	7.69074	6.13167	-2.94811	Down	RSc2964	gltD	PROBABLE GLUTAMATE SYNTHASE (SMALL SUBUNIT) OXIDOREDUCTASE PROTEIN( EC:1.4.1.13 )	Metabolism
637236360	8.96329	7.40135	-2.95254	Down	RSc0004		putative inner membrane protein translocase component YidC	Transport across membranes
637238684	12.3706	10.8054	-2.9591	Down	RSc2285		PUTATIVE SIGNAL PEPTIDE PROTEIN
637236941	7.93175	6.36634	-2.96988	Down	RSc0582		PROBABLE AVRD-RELATED PROTEIN	Type III Secretion
637238359	9.27976	7.71158	-2.97071	Down	RSc1965	exbD1	PROBABLE BIOPOLYMER TRANSPORT TRANSMEMBRANE PROTEIN	Transport across membranes
637240275	7.86585	6.29832	-2.98016	Down	RSp0415		PROBABLE EXTRACYTOPLASMIC FUNCTION SIGMA FACTOR TRANSCRIPTION REGULATOR PROTEIN	Transcription
637240878	8.86523	7.29858	-2.98368	Down	RSp1013		PUTATIVE TRANSFERASE PROTEIN( EC:2.- )
637237432	10.1798	8.59914	-2.99109	Down	RSc1069	efp	elongation factor P	Translation
637239334	10.5034	8.92103	-2.99757	Down	RSc2926	sspA	PUTATIVE TRANSCRIPTION MODULATOR PROTEIN	Transcription
637239402	11.4292	9.84368	-3.00887	Down	RSc2994	rpsD	30S ribosomal protein S4	Translation
637237391	8.3552	6.76656	-3.0101	Down	RSc1028	lysS	lysyl-tRNA synthetase( EC:6.1.1.6 )	Translation
637238580	7.64161	6.05218	-3.01029	Down	RSc2182		hypothetical protein
637238765	8.34267	6.75478	-3.01361	Down	RSc2365	x	PROBABLE BIODEGRADATIVE ARGININE DECARBOXYLASE PROTEIN( EC:4.1.1.19 )	Metabolism
637239431	11.773	10.172	-3.03389	Down	RSc3023	rpsG	30S ribosomal protein S7	Translation
637240720	7.46878	5.86851	-3.06518	Down	RSp0860	hrcR	HRP CONSERVED HRCR TRANSMEMBRANE PROTEIN	Type III Secretion
637237794	7.55339	5.94301	-3.06566	Down	RSc1416	lpxA	UDP-N-acetylglucosamine acyltransferase( EC:2.3.1.129 )	Metabolism
637238577	7.5952	5.98896	-3.07023	Down	RSc2179		PROBABLE TRANSMEMBRANE PROTEIN
637237499	7.44905	5.83415	-3.07999	Down	RSc1130	ftsB	cell divison protein FtsB	Cell Biology
637237783	8.13658	6.5336	-3.09998	Down	RSc1405	tsf	elongation factor Ts	Translation
637237902	8.43887	6.80186	-3.11123	Down	RSc1519	carA	carbamoyl-phosphate synthase small subunit( EC:6.3.5.5 )	Metabolism
637241466	11.4532	9.8268	-3.11192	Down	RSp1603		hypothetical protein
637237366	8.45059	6.8106	-3.12237	Down	RSc1003		PROBABLE CARBOXYPEPTIDASE PROTEIN( EC:3.4.- )
637239116	7.56597	5.91792	-3.13767	Down	RSc2715	secD	protein export protein SecD	Transport across membranes
637238356	9.67357	8.02041	-3.14544	Down	RSc1962		PUTATIVE TRANSMEMBRANE PROTEIN
637240735	6.30779	4.6511	-3.154	Down	RSp0875	ripAC (popC)	POPC PROTEIN	Type III Secretion
637236848	12.1264	10.4675	-3.164	Down	RSc0490	rplM	50S ribosomal protein L13	Translation
637240613	7.92034	6.26532	-3.1658	Down	RSp0753		PROBABLE TRANSMEMBRANE PROTEIN
637240760	7.38524	5.72562	-3.17496	Down	RSp0900	ripF2 (popF2)	SECRETED PROTEIN POPF2	Type III Secretion
637240727	6.38774	4.72418	-3.1788	Down	RSp0867	hrcJ	HRP CONSERVED LIPOPROTEIN HRCJ TRANSMEMBRANE	Type III Secretion
637240392	6.36524	4.69825	-3.17898	Down	RSp0532		PUTATIVE AMINOPEPTIDASE TRANSMEMBRANE PROTEIN( EC:3.4.11.- )
637238929	7.62472	5.957	-3.17953	Down	RSc2528	exbB2	PROBABLE BIOPOLYMER TRANSPORT EXBB-LIKE TRANSMEMBRANE PROTEIN	Transport across membranes
637238444	8.8138	7.17095	-3.17979	Down	RSc2050	nuoM	NADH dehydrogenase subunit M( EC:1.6.5.3 )	Metabolism
637238846	10.431	8.76376	-3.18232	Down	RSc2445	rpmB	50S ribosomal protein L28	Translation
637238349	7.68971	6.00483	-3.22347	Down	RSc1955	fumA	PROBABLE FUMARATE HYDRATASE PROTEIN( EC:4.2.1.2 )	Metabolism
637236694	13.0844	11.384	-3.25003	Down	RSc0337		PROBABLE POLYPHENOL OXIDASE B PRECURSOR (CATECHOL OXIDASE) OXIDOREDUCTASE PROTEIN( EC:1.10.3.1 )	Metabolism
637237931	10.9343	9.22967	-3.2601	Down	RSc1547		hypothetical protein
637238337	9.60639	7.89961	-3.27404	Down	RSc1943		PROBABLE TRANSMEMBRANE PROTEIN
637238376	7.82913	6.11626	-3.28523	Down	RSc1982		PROBABLE DNA-METHYLTRANSFERASE (DNA-MODIFICATION METHYLASE) PROTEIN( EC:2.1.1.- )	Transcription
640697192	12.1826	10.4804	-3.28731	Down	RS05586	tRNA-glyT	( tRNA )	Translation
637238121	8.84643	7.14199	-3.29265	Down	RSc1729		PROBABLE TRANSCRIPTION REGULATOR PROTEIN	Transcription
637238576	9.60788	7.89481	-3.29451	Down	RSc2178		hypothetical protein
637240155	9.74249	8.01707	-3.30715	Down	RSp0295		PUTATIVE HEMOLYSIN-TYPE PROTEIN
637239519	8.45377	6.74093	-3.31507	Down	RSc3101		PUTATIVE SERINE PROTEASE PROTEIN( EC:3.4.21.- )
637239330	7.13473	5.40625	-3.3164	Down	RSc2923		PUTATIVE TRANSMEMBRANE SENSOR HISTIDINE KINASE TRANSCRIPTION REGULATOR PROTEIN( EC:2.7.3.- )	Transcription
637236535	8.78523	7.05593	-3.32121	Down	RSc0178	glmS	D-fructose-6-phosphate amidotransferase( EC:2.6.1.16 )	Metabolism
637237975	10.1459	8.41	-3.34281	Down	RSc1588		PROBABLE AMINO-ACID TRANSPORTER TRANSMEMBRANE PROTEIN
637239321	8.09339	6.33348	-3.38706	Down	RSc2914	cyoD1	PROBABLE TRANSMEMBRANE CYTOCHROME O UBIQUINOL OXIDASE (SUBUNIT IV) OXIDOREDUCTASE PROTEIN( EC:1.10.3.- )	Metabolism
637238681	9.02899	7.27592	-3.38773	Down	RSc2282		hypothetical protein
637238953	9.3754	7.615	-3.38797	Down	RSc2552		hypothetical protein
637236918	7.60796	5.84748	-3.38848	Down	RSc0559		hypothetical protein
637237719	6.99537	5.22783	-3.40536	Down	RSc1341	ssuB	PUTATIVE ALIPHATIC SULFONATES ATP-BINDING ABC TRANSPORTER PROTEIN	Transport across membranes
640697189	7.9044	6.14229	-3.41806	Down	RS00327	tRNA-thrU	( tRNA )	Translation
637239420	12.4659	10.6862	-3.43428	Down	RSc3012	rplP	50S ribosomal protein L16	Translation
637240877	9.11242	7.32835	-3.44514	Down	RSp1012		PUTATIVE ACYL TRANSFERASE PROTEIN( EC:2.3.1.- )	Metabolism
637239405	11.6096	9.82934	-3.44711	Down	RSc2997	rpmJ	50S ribosomal protein L36	Translation
637236849	11.4159	9.623	-3.46509	Down	RSc0491	rpsI	30S ribosomal protein S9	Translation
637238579	9.06787	7.27174	-3.475	Down	RSc2181		hypothetical protein
637239615	7.91481	6.11746	-3.47581	Down	RSc3197		hypothetical protein
637240726	6.22928	4.43598	-3.48421	Down	RSp0866	hrpJ	HRPJ PROTEIN	Type III Secretion
637240693	9.101	7.29947	-3.48593	Down	RSp0833	pehC	POLYGALACTURONASE TRANSMEMBRANE PROTEIN	Virulence Factors
637241131	8.9187	7.13795	-3.50248	Down	RSp1268		PROBABLE INTEGRAL MEMBRANE TRANSMEMBRANE PROTEIN
637240280	7.94517	6.26737	-3.50463	Down	RSp0420		PROBABLE MULTIDRUG RESISTANCE 1 TRANSMEMBRANE PROTEIN	Transport across membranes
637239740	8.20948	6.39743	-3.51326	Down	RSc3323	atpB	ATP synthase subunit A( EC:3.6.1.34 )	Metabolism
637239733	7.39558	5.58887	-3.52143	Down	RSc3316	atpC	ATP synthase subunit epsilon( EC:3.6.1.34 )	Metabolism
637238336	10.048	8.2121	-3.57535	Down	RSc1942		hypothetical protein
637237792	9.25434	7.41648	-3.57801	Down	RSc1414	lpxD	UDP-3-O-[3-hydroxymyristoyl] glucosamine N-acyltransferase( EC:2.3.1.- )	Metabolism
637241470	12.6719	10.8327	-3.57979	Down	RSp1607		hypothetical protein
637237043	8.14602	6.30569	-3.58275	Down	RSc0684	rfbA	PROBABLE GLUCOSE-1-PHOSPHATE THYMIDYLYLTRANSFERASE PROTEIN( EC:2.7.7.24 )	Metabolism
637239739	12.5597	10.7248	-3.59024	Down	RSc3322	atpE	ATP synthase subunit C( EC:3.6.1.34 )	Metabolism
637237966	9.91362	8.10384	-3.59292	Down	RSc1580	rplT	50S ribosomal protein L20	Translation
637237790	9.55907	7.71303	-3.60518	Down	RSc1412		PUTATIVE OUTER MEMBRANE SIGNAL PEPTIDE PROTEIN
637240276	8.81965	6.97419	-3.62077	Down	RSp0416		PROBABLE FERRIC SIDEROPHORE RECEPTOR OUTER MEMBRANE SIGNAL PEPTIDE PROTEIN	Metabolism
637237705	8.03697	6.18226	-3.62226	Down	RSc1327		homoserine dehydrogenase( EC:1.1.1.3 )	Metabolism
637238107	7.84244	5.98539	-3.63087	Down	RSc1715	ppiD	PROBABLE PEPTIDYL-PROLYL CIS-TRANS ISOMERASE TRANSMEMBRANE PROTEIN( EC:5.2.1.8 )
637241324	6.61538	4.77747	-3.64408	Down	RSp1461		PROBABLE SIGNAL PEPTIDE PROTEIN
637237030	10.1848	8.31747	-3.66664	Down	RSc0671	pilJ	PUTATIVE TWITCHING MOTILITY TRANSMEMBRANE PROTEIN	Twitching Motility / Type IV Pilus
637240733	7.26523	5.39855	-3.66722	Down	RSp0873	hrpB	REGULATORY HRPB TRANSCRIPTION REGULATOR PROTEIN	Type III Secretion
637241393	10.6595	8.78555	-3.68187	Down	RSp1530		PUTATIVE L-ASCORBATE OXIDASE (ASCORBASE) OXIDOREDUCTASE PROTEIN( EC:1.10.3.3 )	Metabolism
637237769	7.98268	6.09922	-3.68984	Down	RSc1391		hypothetical protein
637240630	7.02745	5.14591	-3.69038	Down	RSp0770		hypothetical protein
637239013	8.53851	6.68014	-3.70241	Down	RSc2612		hypothetical protein
637237820	9.02163	7.13471	-3.70541	Down	RSc1437	tISRso11a	PROBABLE ISRSO11-TRANSPOSASE ORFA PROTEIN	Mobile genetic elements
637237770	10.622	8.72898	-3.71707	Down	RSc1392		PUTATIVE TRANSMEMBRANE PROTEIN
637239404	11.7352	9.86303	-3.71822	Down	RSc2996	rpsM	30S ribosomal protein S13	Translation
637236357	7.83723	5.96434	-3.71983	Down	RSc0001	rpmH	50S ribosomal protein L34	Translation
637239324	7.46148	5.55874	-3.73966	Down	RSc2917	cyoA1	PROBABLE TRANSMEMBRANE CYTOCHROME O UBIQUINOL OXIDASE (SUBUNIT II) OXIDOREDUCTASE PROTEIN( EC:1.10.3.- )	Metabolism
637239447	8.90387	7.01422	-3.74689	Down	RSc3039	nusG	transcription antitermination protein NusG	Transcription
637238471	9.9993	8.11041	-3.75133	Down	RSc2076	ilvH	acetolactate synthase III small subunit( EC:4.1.3.18 )	Metabolism
637239403	11.1061	9.20221	-3.75236	Down	RSc2995	rpsK	30S ribosomal protein S11	Translation
637241472	12.2226	10.3118	-3.76161	Down	RSp1609		PROBABLE ACID SPHINGOMYELINASE-LIKE PHOSPHODIESTERASE TRANSMEMBRANE PROTEIN( EC:3.1.4.12 )	Metabolism
637237735	6.87519	4.98752	-3.76432	Down	RSc1357	ripG7	GALA PROTEIN 5	Type III Secretion
637238375	7.58659	5.67342	-3.77204	Down	RSc1981	trpA	tryptophan synthase subunit alpha( EC:4.2.1.20 )	Metabolism
637240714	9.16846	7.25034	-3.7807	Down	RSp0854	hrpZ	PROBABLE HRPY-RELATED PROTEIN	Type III Secretion
637241468	7.60357	5.68126	-3.79215	Down	RSp1605		HYPOTHETICAL HEMAGGLUTININ-RELATED PROTEIN
637239217	7.91929	5.97018	-3.86942	Down	RSc2816	proS	prolyl-tRNA synthetase( EC:6.1.1.15 )	Translation
637239309	9.24864	7.29061	-3.88654	Down	RSc2902		PROBABLE LIPOPROTEIN
637239704	8.45957	6.5034	-3.8992	Down	RSc3287	solR	TRANSCRIPTIONAL ACTIVATOR SOLR TRANSCRIPTION REGULATOR PROTEIN	Transcription
637239016	7.46041	5.49466	-3.90903	Down	RSc2615		hypothetical protein
637239323	8.0951	6.14174	-3.91968	Down	RSc2916	cyoB1	PROBABLE TRANSMEMBRANE CYTOCHROME O UBIQUINOL OXIDASE (SUBUNIT I) OXIDOREDUCTASE PROTEIN( EC:1.10.3.- )	Metabolism
637237968	9.16828	7.20344	-3.94689	Down	RSc1582	pheT	phenylalanyl-tRNA synthetase beta subunit( EC:6.1.1.20 )	Translation
637240943	6.86863	4.89096	-3.95384	Down	RSp1078		PUTATIVE LIPOPROTEIN
637239425	12.6052	10.6232	-3.95584	Down	RSc3017	rplW	50S ribosomal protein L23	Translation
637239415	12.5308	10.5432	-3.97083	Down	RSc3007	rplE	50S ribosomal protein L5	Translation
637237967	8.06361	6.06615	-3.99326	Down	RSc1581	pheS	phenylalanyl-tRNA synthetase alpha subunit( EC:6.1.1.20 )	Translation
637239427	11.486	9.48408	-4.00583	Down	RSc3019	rplC	50S ribosomal protein L3	Translation
637237072	8.97915	6.97356	-4.01603	Down	RSc0712	ribH	riboflavin synthase subunit beta( EC:2.5.1.9 )	Metabolism
637240021	9.09905	7.09117	-4.04017	Down	RSp0162	egl	ENDOGLUCANASE PRECURSOR (ENDO-1,4-BETA-GLUCANASE) PROTEIN( EC:3.2.1.4 )	Virulence Factors
637238472	10.4386	8.4262	-4.06438	Down	RSc2077	ilvI	acetolactate synthase III large subunit( EC:2.2.1.6,EC:4.1.3.18 )	Metabolism
637239406	10.5217	8.50657	-4.06458	Down	RSc2998	infA1	translation initiation factor IF-1	Translation
637240596	8.3511	6.31481	-4.10563	Down	RSp0736		PUTATIVE TRANSMEMBRANE PROTEIN
637240739	7.67765	5.64352	-4.12183	Down	RSp0879		hypothetical protein
637239446	9.89677	7.8469	-4.14567	Down	RSc3038	rplK	50S ribosomal protein L11	Translation
637238665	8.92105	6.86794	-4.15022	Down	RSc2266	tISRso11a	ISRSO11-TRANSPOSASE ORFA PROTEIN	Mobile genetic elements
640697191	11.1989	9.14527	-4.15207	Down	RS05587	tRNA-thrT	( tRNA )	Translation
637240592	7.0437	4.98901	-4.15755	Down	RSp0732		PUTATIVE TRANSMEMBRANE PROTEIN
637237930	8.2883	6.21481	-4.21972	Down	RSc1546		hypothetical protein
637238419	10.8249	8.74608	-4.23188	Down	RSc2025		PROBABLE TRANSMEMBRANE PROTEIN
637239737	12.3158	10.2187	-4.28317	Down	RSc3320	atpH	ATP synthase subunit D( EC:3.6.1.34 )	Metabolism
637238470	9.18085	7.0906	-4.28446	Down	RSc2075	ilvC	ketol-acid reductoisomerase( EC:1.1.1.86 )	Metabolism
637240605	11.9393	9.82242	-4.33744	Down	RSp0745		hypothetical protein
637239419	11.2899	9.1773	-4.34987	Down	RSc3011	rpmC	50S ribosomal protein L29	Translation
637241443	8.75674	6.63342	-4.35771	Down	RSp1580		PROBABLE TRANSMEMBRANE PROTEIN
637240713	7.97759	5.85339	-4.35983	Down	RSp0853	hpaB	hypothetical protein	Metabolism
637239709	9.95202	7.85892	-4.38159	Down	RSc3292		hypothetical protein
637239421	11.9681	9.82983	-4.40386	Down	RSc3013	rpsC	30S ribosomal protein S3	Translation
637237771	9.32983	7.18701	-4.42933	Down	RSc1393	dapD	PROBABLE 2,3,4,5-TETRAHYDROPYRIDINE-2-CARBOXYLATE N-SUCCINYLTRANSFERASE PROTEIN( EC:2.3.1.117 )	Metabolism
637240701	7.37504	5.22648	-4.44509	Down	RSp0841		PUTATIVE LIPOPROTEIN
637239410	10.774	8.63486	-4.46138	Down	RSc3002	rpsE	30S ribosomal protein S5	Translation
637240847	10.7863	8.62442	-4.47511	Down	RSp0982		PROBABLE TRANSMEMBRANE PROTEIN
637237690	7.36154	5.20796	-4.47903	Down	RSc1312		hypothetical protein
637240580	7.82586	5.64269	-4.5453	Down	RSp0720		PROBABLE SIGNAL PEPTIDE PROTEIN
637239445	10.5786	8.37997	-4.59596	Down	RSc3037	rplA	50S ribosomal protein L1	Translation
637239430	11.4165	9.20871	-4.66702	Down	RSc3022	fusA1	elongation factor EF-2	Translation
637240282	8.4517	6.34134	-4.68733	Down	RSp0422		PROBABLE SIDEROPHORE BIOSYNTHESIS PROTEIN	Metabolism
637238420	9.16147	6.94559	-4.68798	Down	RSc2026		hypothetical protein
637240717	7.55044	5.32555	-4.68891	Down	RSp0857	hrpW	HRPW TRANSMEMBRANE PROTEIN	Type III Secretion
637239424	11.1353	8.89997	-4.71705	Down	RSc3016	rplB	50S ribosomal protein L2	Translation
637237793	8.54481	6.3043	-4.73406	Down	RSc1415	fabZ	(3R)-hydroxymyristoyl ACP dehydratase( EC:4.2.1.- )	Metabolism
637241471	11.2828	9.03253	-4.76046	Down	RSp1608		hypothetical protein
637240279	7.04431	4.84618	-4.76757	Down	RSp0419		PUTATIVE SIDEROPHORE BIOSYNTHESIS PROTEIN	Metabolism
637239417	11.7176	9.45717	-4.79182	Down	RSc3009	rplN	50S ribosomal protein L14	Translation
637240057	6.76208	4.4993	-4.8014	Down	RSp0198		PROBABLE TRANSMEMBRANE PROTEIN
637239734	10.4377	8.1866	-4.80413	Down	RSc3317	atpD	ATP synthase subunit B( EC:3.6.1.34 )	Metabolism
637240890	10.8209	8.55274	-4.81756	Down	RSp1025		PUTATIVE AMINO-ACID EFFLUX TRANSMEMBRANE PROTEIN	Transport across membranes
637239412	11.3181	9.05945	-4.83104	Down	RSc3004	rplF	50S ribosomal protein L6	Translation
637239408	11.042	8.79257	-4.83803	Down	RSc3000	rplO	50S ribosomal protein L15	Translation
637241467	9.07247	6.78795	-4.89223	Down	RSp1604		hypothetical protein
637239416	12.5779	10.2942	-4.89948	Down	RSc3008	rplX	50S ribosomal protein L24	Translation
637239422	11.1936	8.89479	-4.93241	Down	RSc3014	rplV	50S ribosomal protein L22	Translation
637239443	10.6431	8.34242	-4.96297	Down	RSc3035	rplL	PROBABLE 50S RIBOSOMAL SUBUNIT PROTEIN L7/L12 (ACETYLATION METHYLATION)(L8)	Translation
637239736	10.8156	8.50483	-4.96345	Down	RSc3319	atpA	ATP synthase subunit A( EC:3.6.1.34 )	Metabolism
637239409	10.4435	8.14415	-5.00239	Down	RSc3001	rpmD	50S ribosomal protein L30	Translation
637240135	9.20164	6.8705	-5.03617	Down	RSp0275		PROBABLE HYDROLASE TRANSMEMBRANE PROTEIN( EC:3.- )	Metabolism
637239414	11.419	9.08707	-5.0596	Down	RSc3006	rpsN	30S ribosomal protein S14	Translation
637239423	11.5731	9.23269	-5.06851	Down	RSc3015	rpsS	30S ribosomal protein S19	Translation
637241469	11.1845	8.80094	-5.22099	Down	RSp1606		hypothetical protein
637239418	10.614	8.23159	-5.27075	Down	RSc3010	rpsQ	30S ribosomal protein S17	Translation
637240705	8.09341	5.6839	-5.3132	Down	RSp0845		hypothetical protein
637239426	11.1635	8.75389	-5.31338	Down	RSc3018	rplD	50S ribosomal protein L4	Translation
637239400	11.3027	8.88219	-5.36929	Down	RSc2992	rplQ	PROBABLE 50S RIBOSOMAL SUBUNIT PROTEIN L17	Translation
637236751	9.64748	7.23211	-5.37049	Down	RSc0394	rplY	50S ribosomal protein L25	Translation
637239738	12.2988	9.8333	-5.54491	Down	RSc3321	atpF	ATP synthase subunit B( EC:3.6.1.34 )	Metabolism
637241389	11.0446	8.57673	-5.56334	Down	RSp1526		hypothetical protein
637239735	10.3475	7.86053	-5.63351	Down	RSc3318	atpG	ATP synthase subunit C( EC:3.6.1.34 )	Metabolism
637239176	7.84248	5.35241	-5.66276	Down	RSc2775	ripW (popW)	PROBABLE HARPIN-RELATED PROTEIN	Type III Secretion
637238204	8.48106	5.98154	-5.66418	Down	RSc1812		hypothetical protein
637239413	10.1168	7.63976	-5.67202	Down	RSc3005	rpsH	30S ribosomal protein S8	Translation
637240432	10.5811	8.05259	-5.77034	Down	RSp0572		hypothetical protein
637238934	8.9323	6.40108	-5.80173	Down	RSc2533	adk	adenylate kinase( EC:2.7.4.3 )	Metabolism
637241392	8.7102	6.16269	-5.84985	Down	RSp1529		PROBABLE 1-AMINOCYCLOPROPANE-1-CARBOXYLATE OXIDASE (ACC OXIDASE) OXIDOREDUCTASE PROTEIN( EC:1.- )	Metabolism
637240597	8.43069	5.87071	-5.89824	Down	RSp0737		hypothetical protein
637236913	10.8394	8.26146	-6.02871	Down	RSc0554	sucC	succinyl-CoA synthetase subunit beta( EC:6.2.1.5 )	Metabolism
637239444	11.3735	8.78472	-6.03718	Down	RSc3036	rplJ	50S ribosomal protein L10	Translation
637239411	11.3554	8.78648	-6.04993	Down	RSc3003	rplR	50S ribosomal protein L18	Translation
637236590	7.61181	4.99145	-6.18779	Down	RSc0233		PUTATIVE INTEGRAL MEMBRANE TRANSMEMBRANE PROTEIN
637240579	10.3904	7.76158	-6.26026	Down	RSp0719		HYPOTHETICAL SIGNAL PEPTIDE PROTEIN
637240541	8.32137	5.67325	-6.27126	Down	RSp0681	trpD2	PROBABLE ANTHRANILATE PHOSPHORIBOSYLTRANSFERASE (GLYCOSYLTRANSFERASE) PROTEIN( EC:2.4.2.18 )	Metabolism
637236914	9.71448	7.0641	-6.28027	Down	RSc0555	sucD	succinyl-CoA synthetase alpha subunit( EC:6.2.1.5 )	Metabolism
637239401	10.4131	7.7542	-6.31795	Down	RSc2993	rpoA	DNA-directed RNA polymerase alpha subunit( EC:2.7.7.6 )	Transcription
637240072	9.59585	6.94392	-6.3927	Down	RSp0213		hypothetical protein
637237256	8.82298	6.05781	-6.88408	Down	RSc0894		PROBABLE SIGNAL PEPTIDE PROTEIN
637239705	13.7744	10.9935	-6.93249	Down	RSc3288		hypothetical protein
637240716	8.66657	5.76888	-7.4834	Down	RSp0856	hrpX	HRPX PROTEIN	Type III Secretion
637239803	8.28857	5.37151	-7.57087	Down	RSc3386		PUTATIVE OUTERMEMBRANE SIGNAL PEPTIDE PROTEIN
637238377	8.29159	5.31407	-7.87739	Down	RSc1983	trpB	tryptophan synthase subunit beta( EC:4.2.1.20 )	Metabolism
637240281	7.91441	4.95972	-8.11293	Down	RSp0421		PROBABLE SIDEROPHORE BIOSYNTHESIS PROTEIN	Metabolism
637239257	11.4764	8.44182	-8.19846	Down	RSc2855		PUTATIVE OUTER MEMBRANE PORIN SIGNAL PEPTIDE PROTEIN
637240463	11.6416	8.36631	-9.70676	Down	RSp0603		PUTATIVE SERINE PROTEASE PROTEIN( EC:3.4.21.- )
637237001	11.5765	8.29717	-9.70904	Down	RSc0642	groEL	chaperonin GroEL	Stress (Chaperones)
637241418	10.4511	7.16753	-9.77453	Down	RSp1555	ripF1 (popF1)	SECRETED PROTEIN POPF1	Type III Secretion
637238418	8.98971	5.74323	-9.80795	Down	RSc2024		PROBABLE TRANSMEMBRANE PROTEIN
637240278	9.29591	6.03505	-9.88559	Down	RSp0418		PROBABLE ORNITHINE CYCLODEAMINASE PROTEIN( EC:4.3.1.12 )	Metabolism
637241282	12.0914	8.76459	-10.0353	Down	RSp1419		PUTATIVE PEPTIDE SYNTHASE PROTEIN
637237000	11.4923	8.15486	-10.111	Down	RSc0641	groES	co-chaperonin GroES	Stress (Chaperones)
637240715	11.9791	8.42199	-11.8358	Down	RSp0855	hrpY	HRP PILUS SUBUNIT HRPY PROTEIN	Type III Secretion
637240277	10.0213	6.37224	-12.5685	Down	RSp0417	cysK2	PROBABLE CYSTEINE SYNTHASE A PROTEIN( EC:4.2.99.8 )	Metabolism
637236975	11.7326	8.09258	-12.6364	Down	RSc0616		hypothetical protein
637236589	13.6987	10.0497	-12.7185	Down	RSc0232		hypothetical protein
637240538	11.3342	7.65064	-12.8973	Down	RSp0678	pdxH2	pyridoxamine 5'-phosphate oxidase( EC:1.4.3.5 )	Metabolism
637236976	9.62739	5.80168	-14.1864	Down	RSc0617		PROBABLE SIGNAL PEPTIDE PROTEIN
637236917	9.674	5.83825	-14.3366	Down	RSc0558	pilA	TYPE 4 FIMBRIAL PILIN SIGNAL PEPTIDE PROTEIN	Twitching Motility / Type IV Pilus
637241281	10.2124	6.34637	-14.6148	Down	RSp1418		PROBABLE HYDROLASE PROTEIN( EC:3.- )	Metabolism
637240542	9.43433	5.55659	-14.7089	Down	RSp0682		PROBABLE TRIMETHYLAMINE DEHYDROGENASE OXIDOREDUCTASE PROTEIN( EC:1.5.99.- )	Metabolism
637240545	10.103	6.10834	-15.9476	Down	RSp0685		hypothetical protein
637240736	9.4972	5.48302	-16.159	Down	RSp0876	ripAB (popB)	POPB PROTEIN	Type III Secretion
637240540	10.4665	6.44022	-16.3235	Down	RSp0680	trpC2	PROBABLE INDOLE-3-GLYCEROL PHOSPHATE SYNTHASE PROTEIN( EC:4.1.1.48 )	Metabolism
637240164	9.36404	5.2446	-17.4205	Down	RSp0304	ripD	PROBABLE AVRPPHD-RELATED PROTEIN	Type III Secretion
637240544	10.3182	6.00942	-19.8326	Down	RSp0684		hypothetical protein
637240539	12.3485	7.97956	-20.6918	Down	RSp0679		PUTATIVE DIAMINOPIMELATE DECARBOXYLASE PROTEIN	Metabolism
637241280	10.6835	6.2005	-22.5409	Down	RSp1417		PROBABLE TRANSMEMBRANE EFFLUX TRANSMEMBRANE PROTEIN	Transport across membranes
637240737	10.7217	5.57918	-35.5134	Down	RSp0877	ripX (popA)	POPA PROTEIN	Type III Secretion
637240543	10.7553	5.51519	-37.8061	Down	RSp0683		hypothetical protein
aMicroarray gene ID tag from custom-designed chip described in Jacobs et al. 2012
bGene absolute expression values were based on three biological replicates, normalized using the Robust Multichip Algorithm as described under Methods.
cDirection of expression difference in cells exposed 0.5 mM SA relative to control. Genes were considered differentially expressed if the difference in normalized gene expression values was greater than 2-fold at a P-value <0.05.
